# Supplementary material for: Highly Conserved Evolution of Aquaporin PIPs and TIPs Confers Their Crucial Contribution to Flowering Process in Plants
Source: Front Plant Sci. 2022 Jan 4;12:761713. doi: 10.3389/fpls.2021.761713 (PMC8764411; doi:10.3389/fpls.2021.761713)
Supplement: Supplementary file 1 [file Data_Sheet_1.zip]

Archive with 4 entries (3 files):
- Supplemental Datasets 1-3_Reviesd/Data Sheet 1.XLSX
- Supplemental Datasets 1-3_Reviesd/Data Sheet 2.XLSX
- Supplemental Datasets 1-3_Reviesd/Supplemental Dataset 3.zip
- Supplemental Datasets 1-3_Reviesd/
