# Supplementary material for: Highly Conserved Evolution of Aquaporin PIPs and TIPs Confers Their Crucial Contribution to Flowering Process in Plants
Source: Front Plant Sci. 2022 Jan 4;12:761713. doi: 10.3389/fpls.2021.761713 (PMC8764411; doi:10.3389/fpls.2021.761713)
Supplement: Supplementary file 1 [file Data_Sheet_1.zip › Supplemental Datasets 1-3_Reviesd/Data Sheet 1.XLSX]

## Sheet: S2 vs S1
Supplemental Dataset 1. Gene Ontology (GO) analysis of DEGs in S2 vs S1. GO terms listed below were obtained using AgriGO with a P-value < 0.05 cutoff.
Up-regulated genes between S1 and S2 classified in gene ontology term.									Down-regulated genes between S1 and S2 classified in gene ontology term.
GO term	Ontology	Description	Number in input list	Number in BG/Ref	p-value	FDR			GO term	Ontology	Description	Number in input list	Number in BG/Ref	p-value	FDR
GO:0006810	P	transport	106	1618	1.2e-05	0.0023			GO:0009987	P	cellular process	413	7318	2.2e-20	9.9e-19
GO:0051234	P	establishment of localization	106	1624	1.4e-05	0.0023			GO:0071704	P	organic substance metabolic process	365	7052	2e-11	5.5e-10
GO:0051179	P	localization	106	1630	1.6e-05	0.0024			GO:0044238	P	primary metabolic process	360	6742	4.4e-13	1.3e-11
GO:0005975	P	carbohydrate metabolic process	59	841	0.00023	0.024			GO:0044237	P	cellular metabolic process	338	6233	6.3e-13	1.8e-11
GO:0044723	P	single-organism carbohydrate metabolic process	27	289	0.00025	0.024			GO:0043170	P	macromolecule metabolic process	303	5169	1.8e-15	5.8e-14
GO:0044262	P	cellular carbohydrate metabolic process	25	181	1.1e-06	0.00044			GO:0044260	P	cellular macromolecule metabolic process	288	4657	1.5e-17	6e-16
GO:0030001	P	metal ion transport	22	223	0.00046	0.031			GO:0006807	P	nitrogen compound metabolic process	286	3360	3.9e-39	3.9e-37
GO:0044264	P	cellular polysaccharide metabolic process	19	109	1.1e-06	0.00044			GO:0009058	P	biosynthetic process	269	3072	2.2e-38	1.9e-36
GO:0005976	P	polysaccharide metabolic process	19	119	3.4e-06	0.00078			GO:0034641	P	cellular nitrogen compound metabolic process	268	3076	7.5e-38	6.1e-36
GO:0006073	P	cellular glucan metabolic process	18	101	1.5e-06	0.00044			GO:1901576	P	organic substance biosynthetic process	265	2929	4.7e-40	5.7e-38
GO:0044042	P	glucan metabolic process	18	101	1.5e-06	0.00044			GO:0044249	P	cellular biosynthetic process	264	2926	1.1e-39	1.2e-37
GO:0007264	P	small GTPase mediated signal transduction	13	96	0.00049	0.031			GO:0019538	P	protein metabolic process	232	3341	3.3e-19	1.4e-17
GO:0033692	P	cellular polysaccharide biosynthetic process	11	68	0.00035	0.025			GO:0034645	P	cellular macromolecule biosynthetic process	230	2248	8.6e-42	1.2e-39
GO:0000271	P	polysaccharide biosynthetic process	11	68	0.00035	0.025			GO:0009059	P	macromolecule biosynthetic process	230	2248	8.6e-42	1.2e-39
GO:0042546	P	cell wall biogenesis	11	73	0.00059	0.034			GO:0010467	P	gene expression	225	2276	1.4e-38	1.3e-36
GO:0051273	P	beta-glucan metabolic process	10	52	0.00019	0.022			GO:0044271	P	cellular nitrogen compound biosynthetic process	218	2275	2.4e-35	1.8e-33
GO:0051274	P	beta-glucan biosynthetic process	10	52	0.00019	0.022			GO:0044267	P	cellular protein metabolic process	218	2855	1.3e-22	6.1e-21
GO:0009250	P	glucan biosynthetic process	10	60	0.00052	0.031			GO:1901564	P	organonitrogen compound metabolic process	214	1564	4.4e-57	7.7e-55
GO:0051169	P	nuclear transport	9	45	0.0003	0.025			GO:1901566	P	organonitrogen compound biosynthetic process	204	1231	1.6e-66	3.2e-64
GO:0006913	P	nucleocytoplasmic transport	9	45	0.0003	0.025			GO:0006412	P	translation	183	849	7.5e-75	9.1e-72
GO:0008194	F	UDP-glycosyltransferase activity	25	139	1.3e-08	9.3e-06			GO:0043043	P	peptide biosynthetic process	183	856	2.4e-74	9.6e-72
GO:0046527	F	glucosyltransferase activity	16	74	6.4e-07	0.00015			GO:0043604	P	amide biosynthetic process	183	856	2.4e-74	9.6e-72
GO:0035251	F	UDP-glucosyltransferase activity	16	73	5.5e-07	0.00015			GO:0006518	P	peptide metabolic process	183	869	1.9e-73	5.9e-71
GO:0016757	F	transferase activity, transferring glycosyl groups	52	587	1.8e-06	0.00033			GO:0043603	P	cellular amide metabolic process	183	878	8.1e-73	2e-70
GO:0016758	F	transferase activity, transferring hexosyl groups	39	450	5.5e-05	0.0079			GO:0071840	P	cellular component organization or biogenesis	68	613	1.2e-13	3.7e-12
GO:0005509	F	calcium ion binding	29	330	0.00039	0.046			GO:0044281	P	small molecule metabolic process	63	931	2.5e-05	0.00051
GO:0016020	C	membrane	152	2382	5.1e-07	6.3e-05			GO:0044085	P	cellular component biogenesis	59	326	1.4e-20	6.6e-19
GO:0071944	C	cell periphery	16	145	0.00091	0.029			GO:0016043	P	cellular component organization	47	500	9.1e-08	2.2e-06
GO:0048046	C	apoplast	10	60	0.00052	0.029			GO:0006082	P	organic acid metabolic process	47	580	4.3e-06	8.9e-05
GO:0005576	C	extracellular region	21	215	0.0007	0.029			GO:0006996	P	organelle organization	46	269	1.7e-15	5.8e-14
GO:0031225	C	anchored component of membrane	5	17	0.0016	0.041			GO:0019752	P	carboxylic acid metabolic process	44	512	2.2e-06	4.7e-05
									GO:0043436	P	oxoacid metabolic process	44	516	2.6e-06	5.5e-05
									GO:0051276	P	chromosome organization	40	192	4e-16	1.4e-14
									GO:0006333	P	chromatin assembly or disassembly	38	77	4.8e-26	3.5e-24
									GO:0071103	P	DNA conformation change	38	92	7.4e-24	3.7e-22
									GO:0006325	P	chromatin organization	38	128	9.3e-20	4e-18
									GO:0022607	P	cellular component assembly	38	213	1.6e-13	4.9e-12
									GO:0043933	P	macromolecular complex subunit organization	38	234	2.1e-12	5.8e-11
									GO:0034728	P	nucleosome organization	37	75	2.2e-25	1.3e-23
									GO:0031497	P	chromatin assembly	37	75	2.2e-25	1.3e-23
									GO:0006334	P	nucleosome assembly	37	75	2.2e-25	1.3e-23
									GO:0065004	P	protein-DNA complex assembly	37	76	3.1e-25	1.7e-23
									GO:0071824	P	protein-DNA complex subunit organization	37	76	3.1e-25	1.7e-23
									GO:0006323	P	DNA packaging	37	78	6.4e-25	3.4e-23
									GO:0070271	P	protein complex biogenesis	37	153	8.5e-17	3.2e-15
									GO:0006461	P	protein complex assembly	37	153	8.5e-17	3.2e-15
									GO:0034622	P	cellular macromolecular complex assembly	37	154	1e-16	3.8e-15
									GO:0065003	P	macromolecular complex assembly	37	162	4.1e-16	1.4e-14
									GO:0071822	P	protein complex subunit organization	37	172	2.1e-15	6.8e-14
									GO:0006520	P	cellular amino acid metabolic process	28	233	5.2e-07	1.2e-05
									GO:0034660	P	ncRNA metabolic process	26	172	2.3e-08	5.8e-07
									GO:0006259	P	DNA metabolic process	25	273	0.00014	0.0025
									GO:0044283	P	small molecule biosynthetic process	25	298	0.00046	0.0084
									GO:0006457	P	protein folding	24	146	2e-08	5e-07
									GO:0016053	P	organic acid biosynthetic process	24	255	0.00013	0.0024
									GO:0046394	P	carboxylic acid biosynthetic process	22	218	9.5e-05	0.0018
									GO:0006260	P	DNA replication	21	98	2.6e-09	6.8e-08
									GO:0006399	P	tRNA metabolic process	20	141	2.3e-06	4.9e-05
									GO:0042254	P	ribosome biogenesis	19	59	4.6e-11	1.2e-09
									GO:0022613	P	ribonucleoprotein complex biogenesis	19	64	1.5e-10	3.9e-09
									GO:0006418	P	tRNA aminoacylation for protein translation	15	69	4.2e-07	1e-05
									GO:0043038	P	amino acid activation	15	73	7.8e-07	1.8e-05
									GO:0043039	P	tRNA aminoacylation	15	73	7.8e-07	1.8e-05
									GO:0034470	P	ncRNA processing	11	100	0.0028	0.047
									GO:0006414	P	translational elongation	10	29	1.1e-06	2.5e-05
									GO:0008652	P	cellular amino acid biosynthetic process	10	74	0.0011	0.019
									GO:0006364	P	rRNA processing	9	38	4.9e-05	0.00096
									GO:0016072	P	rRNA metabolic process	9	38	4.9e-05	0.00096
									GO:0006261	P	DNA-dependent DNA replication	7	24	0.00011	0.0022
									GO:0009067	P	aspartate family amino acid biosynthetic process	6	30	0.0019	0.034
									GO:0009066	P	aspartate family amino acid metabolic process	6	31	0.0022	0.038
									GO:0006270	P	DNA replication initiation	5	15	0.00068	0.012
									GO:0003735	F	structural constituent of ribosome	157	660	9.7e-69	5.3e-66
									GO:0005198	F	structural molecule activity	160	695	2.2e-68	6e-66
									GO:0046982	F	protein heterodimerization activity	96	238	3.1e-58	5.5e-56
									GO:0046983	F	protein dimerization activity	101	545	1.6e-35	2.2e-33
									GO:0003676	F	nucleic acid binding	244	3057	2.2e-28	2.4e-26
									GO:0003723	F	RNA binding	72	543	4.7e-18	4.2e-16
									GO:0003677	F	DNA binding	142	1866	2.8e-14	2.1e-12
									GO:1901363	F	heterocyclic compound binding	346	7127	2.1e-07	1.3e-05
									GO:0097159	F	organic cyclic compound binding	346	7127	2.1e-07	1.3e-05
									GO:0004812	F	aminoacyl-tRNA ligase activity	15	70	4.9e-07	2.7e-05
									GO:0016875	F	ligase activity, forming carbon-oxygen bonds	15	73	7.8e-07	3.5e-05
									GO:0016876	F	ligase activity, forming aminoacyl-tRNA and related compounds	15	73	7.8e-07	3.5e-05
									GO:0016874	F	ligase activity	21	146	1.1e-06	4.5e-05
									GO:0003746	F	translation elongation factor activity	8	25	2.1e-05	0.00082
									GO:0005515	F	protein binding	222	4503	4.7e-05	0.0017
									GO:0003887	F	DNA-directed DNA polymerase activity	6	17	0.00015	0.0048
									GO:0008135	F	translation factor activity, RNA binding	14	106	0.00015	0.0048
									GO:0034061	F	DNA polymerase activity	6	18	0.00019	0.0059
									GO:0051082	F	unfolded protein binding	12	85	0.00025	0.0071
									GO:0019843	F	rRNA binding	10	64	0.00039	0.011
									GO:0043232	C	intracellular non-membrane-bounded organelle	267	979	7.4e-135	9.3e-133
									GO:0043228	C	non-membrane-bounded organelle	267	979	7.4e-135	9.3e-133
									GO:0044424	C	intracellular part	368	2643	1.6e-110	1.3e-108
									GO:0043229	C	intracellular organelle	318	1939	2.2e-109	1.1e-107
									GO:0043226	C	organelle	318	1939	2.2e-109	1.1e-107
									GO:0032991	C	macromolecular complex	293	1635	6.6e-108	2.8e-106
									GO:0005622	C	intracellular	374	2835	3.8e-106	1.4e-104
									GO:0044464	C	cell part	376	2945	7.8e-103	2.2e-101
									GO:0005623	C	cell	376	2945	7.8e-103	2.2e-101
									GO:1990904	C	ribonucleoprotein complex	167	711	1.2e-72	2.7e-71
									GO:0030529	C	intracellular ribonucleoprotein complex	167	711	1.2e-72	2.7e-71
									GO:0005840	C	ribosome	158	656	7.5e-70	1.6e-68
									GO:0005737	C	cytoplasm	214	1360	1.5e-66	2.9e-65
									GO:0000786	C	nucleosome	97	214	1.5e-62	2.7e-61
									GO:0044815	C	DNA packaging complex	97	215	2.1e-62	3.3e-61
									GO:0032993	C	protein-DNA complex	97	215	2.1e-62	3.3e-61
									GO:0000785	C	chromatin	97	217	4.1e-62	6.1e-61
									GO:0044427	C	chromosomal part	99	235	1.7e-61	2.5e-60
									GO:0044422	C	organelle part	155	757	3.8e-60	4.5e-59
									GO:0044446	C	intracellular organelle part	155	757	3.8e-60	4.5e-59
									GO:0005694	C	chromosome	100	252	3.8e-60	4.5e-59
									GO:0044444	C	cytoplasmic part	181	1114	2.8e-57	3.2e-56
									GO:0043234	C	protein complex	127	924	6.2e-33	6.8e-32
									GO:0005634	C	nucleus	101	771	1e-24	1.1e-23
									GO:0043231	C	intracellular membrane-bounded organelle	116	1106	5.2e-21	5.1e-20
									GO:0043227	C	membrane-bounded organelle	116	1106	5.2e-21	5.1e-20
									GO:0044391	C	ribosomal subunit	30	155	9.9e-12	9.3e-11
									GO:0015935	C	small ribosomal subunit	19	111	3.4e-07	3e-06
									GO:0015934	C	large ribosomal subunit	11	44	4.6e-06	4e-05
									GO:0005730	C	nucleolus	6	9	9.6e-06	8.1e-05
									GO:0070013	C	intracellular organelle lumen	15	105	3.9e-05	0.0003
									GO:0043233	C	organelle lumen	15	105	3.9e-05	0.0003
									GO:0031974	C	membrane-enclosed lumen	15	105	3.9e-05	0.0003
									GO:0042555	C	MCM complex	5	11	0.00022	0.0016
									GO:0005759	C	mitochondrial matrix	5	16	0.00086	0.0062
									GO:0019867	C	outer membrane	6	26	0.001	0.0071
									GO:0005852	C	eukaryotic translation initiation factor 3 complex	5	18	0.0013	0.0092
									GO:0031968	C	organelle outer membrane	5	19	0.0016	0.011
									GO:0031981	C	nuclear lumen	10	86	0.003	0.019
									GO:0044429	C	mitochondrial part	10	93	0.0049	0.031

## Sheet: S3 vs S1
Supplemental Dataset 1. Gene Ontology (GO) analysis of DEGs in S3 vs S1. GO terms listed below were obtained using AgriGO with a P-value < 0.05 cutoff.
Up-regulated genes between S3 and S1 classified in gene ontology term.									Down-regulated genes between S3 and S1 classified in gene ontology term.
GO term	Ontology	Description	Number in input list	Number in BG/Ref	p-value	FDR			GO term	Ontology	Description	Number in input list	Number in BG/Ref	p-value	FDR
GO:0006810	P	transport	151	1618	1.8e-05	0.006			GO:0009987	P	cellular process	487	7318	2.2e-19	1.7e-17
GO:0051234	P	establishment of localization	151	1624	2.2e-05	0.006			GO:0071704	P	organic substance metabolic process	429	7052	4.5e-10	1.4e-08
GO:0051179	P	localization	151	1630	2.6e-05	0.0061			GO:0044238	P	primary metabolic process	422	6742	1.3e-11	5e-10
GO:0065007	P	biological regulation	150	1652	6.8e-05	0.0087			GO:0044237	P	cellular metabolic process	394	6233	3.3e-11	1.2e-09
GO:0050789	P	regulation of biological process	142	1543	6e-05	0.0084			GO:0043170	P	macromolecule metabolic process	354	5169	2.5e-14	1.2e-12
GO:0050794	P	regulation of cellular process	141	1507	3.1e-05	0.0065			GO:0044260	P	cellular macromolecule metabolic process	332	4657	1.4e-15	6.9e-14
GO:0007165	P	signal transduction	41	294	2e-05	0.006			GO:0006807	P	nitrogen compound metabolic process	321	3360	3.9e-35	4.3e-33
GO:0023052	P	signaling	41	294	2e-05	0.006			GO:0034641	P	cellular nitrogen compound metabolic process	301	3076	2.5e-34	2.6e-32
GO:0044700	P	single organism signaling	41	294	2e-05	0.006			GO:0009058	P	biosynthetic process	300	3072	4.9e-34	4.7e-32
GO:0030001	P	metal ion transport	33	223	4.5e-05	0.0074			GO:1901576	P	organic substance biosynthetic process	295	2929	1.2e-35	1.6e-33
GO:0044262	P	cellular carbohydrate metabolic process	30	181	1.5e-05	0.006			GO:0044249	P	cellular biosynthetic process	294	2926	2.5e-35	3e-33
GO:0005976	P	polysaccharide metabolic process	22	119	4.9e-05	0.0074			GO:0019538	P	protein metabolic process	267	3341	7.7e-18	4.2e-16
GO:0044264	P	cellular polysaccharide metabolic process	21	109	4.3e-05	0.0074			GO:0034645	P	cellular macromolecule biosynthetic process	256	2248	2.4e-38	3.9e-36
GO:0006073	P	cellular glucan metabolic process	19	101	0.00013	0.014			GO:0009059	P	macromolecule biosynthetic process	256	2248	2.4e-38	3.9e-36
GO:0044042	P	glucan metabolic process	19	101	0.00013	0.014			GO:0010467	P	gene expression	255	2276	4.5e-37	6.4e-35
GO:0005509	F	calcium ion binding	47	330	3.1e-06	0.003			GO:0044267	P	cellular protein metabolic process	247	2855	2e-20	1.7e-18
GO:0008194	F	UDP-glycosyltransferase activity	26	139	8.8e-06	0.0042			GO:0044271	P	cellular nitrogen compound biosynthetic process	242	2275	9.6e-32	8.6e-30
GO:0016757	F	transferase activity, transferring glycosyl groups	67	587	2.7e-05	0.0087			GO:1901564	P	organonitrogen compound metabolic process	236	1564	1.3e-53	2.6e-51
GO:0071944	C	cell periphery	21	145	0.0013	0.042			GO:1901566	P	organonitrogen compound biosynthetic process	223	1231	1.1e-62	2.7e-60
GO:0048046	C	apoplast	12	60	0.0014	0.042			GO:0006412	P	translation	199	849	1.7e-71	2.4e-68
GO:0016020	C	membrane	196	2382	0.00078	0.042			GO:0043043	P	peptide biosynthetic process	199	856	5.6e-71	2.7e-68
GO:0005576	C	extracellular region	28	215	0.001	0.042			GO:0043604	P	amide biosynthetic process	199	856	5.6e-71	2.7e-68
									GO:0006518	P	peptide metabolic process	199	869	5e-70	1.8e-67
									GO:0043603	P	cellular amide metabolic process	199	878	2.3e-69	6.5e-67
									GO:0044281	P	small molecule metabolic process	73	931	4e-05	0.00096
									GO:0071840	P	cellular component organization or biogenesis	71	613	5.4e-11	1.9e-09
									GO:0044085	P	cellular component biogenesis	59	326	1.4e-16	7.4e-15
									GO:0006082	P	organic acid metabolic process	56	580	1.5e-06	3.7e-05
									GO:0019752	P	carboxylic acid metabolic process	52	512	9.1e-07	2.3e-05
									GO:0043436	P	oxoacid metabolic process	52	516	1.1e-06	2.8e-05
									GO:0016043	P	cellular component organization	49	500	4.6e-06	0.00011
									GO:0006996	P	organelle organization	45	269	6.6e-12	2.6e-10
									GO:0051276	P	chromosome organization	37	192	1.4e-11	5.4e-10
									GO:0022607	P	cellular component assembly	37	213	1.9e-10	6.3e-09
									GO:0043933	P	macromolecular complex subunit organization	37	234	1.9e-09	5.9e-08
									GO:0006325	P	chromatin organization	35	128	8.8e-15	4.2e-13
									GO:0034622	P	cellular macromolecular complex assembly	35	154	9e-13	4e-11
									GO:0065003	P	macromolecular complex assembly	35	162	3.1e-12	1.3e-10
									GO:0006333	P	chromatin assembly or disassembly	34	77	1.5e-19	1.2e-17
									GO:0071103	P	DNA conformation change	34	92	1.2e-17	6.5e-16
									GO:0070271	P	protein complex biogenesis	34	153	3.3e-12	1.3e-10
									GO:0006461	P	protein complex assembly	34	153	3.3e-12	1.3e-10
									GO:0071822	P	protein complex subunit organization	34	172	5.3e-11	1.9e-09
									GO:0006520	P	cellular amino acid metabolic process	34	233	5.1e-08	1.5e-06
									GO:0034728	P	nucleosome organization	33	75	5.6e-19	3.6e-17
									GO:0031497	P	chromatin assembly	33	75	5.6e-19	3.6e-17
									GO:0006334	P	nucleosome assembly	33	75	5.6e-19	3.6e-17
									GO:0065004	P	protein-DNA complex assembly	33	76	7.7e-19	4.6e-17
									GO:0071824	P	protein-DNA complex subunit organization	33	76	7.7e-19	4.6e-17
									GO:0006323	P	DNA packaging	33	78	1.4e-18	8.2e-17
									GO:0006457	P	protein folding	31	146	8e-11	2.7e-09
									GO:0034660	P	ncRNA metabolic process	31	172	2.6e-09	7.9e-08
									GO:0044283	P	small molecule biosynthetic process	27	298	0.0018	0.036
									GO:0006396	P	RNA processing	26	244	0.00024	0.0055
									GO:0016053	P	organic acid biosynthetic process	26	255	0.00045	0.0097
									GO:0006399	P	tRNA metabolic process	25	141	1.2e-07	3.1e-06
									GO:0006259	P	DNA metabolic process	25	273	0.0023	0.045
									GO:0046394	P	carboxylic acid biosynthetic process	24	218	0.00027	0.0059
									GO:0022613	P	ribonucleoprotein complex biogenesis	21	64	1.2e-10	4.1e-09
									GO:0006260	P	DNA replication	21	98	7.7e-08	2.2e-06
									GO:0042254	P	ribosome biogenesis	20	59	2.1e-10	6.8e-09
									GO:0006418	P	tRNA aminoacylation for protein translation	18	69	5.2e-08	1.5e-06
									GO:0043038	P	amino acid activation	18	73	1.1e-07	2.9e-06
									GO:0043039	P	tRNA aminoacylation	18	73	1.1e-07	2.9e-06
									GO:0034470	P	ncRNA processing	13	100	0.0018	0.036
									GO:0006414	P	translational elongation	12	29	1.6e-07	4.1e-06
									GO:0008652	P	cellular amino acid biosynthetic process	12	74	0.00047	0.01
									GO:0006364	P	rRNA processing	9	38	0.00022	0.005
									GO:0016072	P	rRNA metabolic process	9	38	0.00022	0.005
									GO:0006261	P	DNA-dependent DNA replication	7	24	0.00038	0.0083
									GO:0006270	P	DNA replication initiation	5	15	0.0016	0.034
									GO:0005198	F	structural molecule activity	172	695	2.8e-64	1.8e-61
									GO:0003735	F	structural constituent of ribosome	166	660	8.4e-63	2.8e-60
									GO:0046982	F	protein heterodimerization activity	82	238	4.7e-39	1e-36
									GO:0046983	F	protein dimerization activity	87	545	9.5e-21	1.6e-18
									GO:0003723	F	RNA binding	83	543	8.3e-19	1.1e-16
									GO:0003676	F	nucleic acid binding	253	3057	1.3e-18	1.5e-16
									GO:0004812	F	aminoacyl-tRNA ligase activity	18	70	6.3e-08	5.2e-06
									GO:0016874	F	ligase activity	26	146	6.2e-08	5.2e-06
									GO:0016875	F	ligase activity, forming carbon-oxygen bonds	18	73	1.1e-07	7.1e-06
									GO:0016876	F	ligase activity, forming aminoacyl-tRNA and related compounds	18	73	1.1e-07	7.1e-06
									GO:0032561	F	guanyl ribonucleotide binding	32	235	5e-07	2.8e-05
									GO:0005525	F	GTP binding	32	235	5e-07	2.8e-05
									GO:0019001	F	guanyl nucleotide binding	32	238	6.4e-07	3.3e-05
									GO:0003746	F	translation elongation factor activity	10	25	2.2e-06	0.0001
									GO:0003924	F	GTPase activity	21	126	2.9e-06	0.00012
									GO:0051082	F	unfolded protein binding	17	85	3e-06	0.00012
									GO:0003677	F	DNA binding	131	1866	7.3e-06	0.00029
									GO:0008135	F	translation factor activity, RNA binding	18	106	1.2e-05	0.00042
									GO:1901363	F	heterocyclic compound binding	396	7127	7.3e-05	0.0024
									GO:0097159	F	organic cyclic compound binding	396	7127	7.3e-05	0.0024
									GO:0019843	F	rRNA binding	12	64	0.00014	0.0045
									GO:0003887	F	DNA-directed DNA polymerase activity	6	17	0.00043	0.012
									GO:0005200	F	structural constituent of cytoskeleton	6	17	0.00043	0.012
									GO:0034061	F	DNA polymerase activity	6	18	0.00055	0.015
									GO:0016779	F	nucleotidyltransferase activity	20	183	0.0009	0.024
									GO:0043232	C	intracellular non-membrane-bounded organelle	264	979	3.7e-109	5.9e-107
									GO:0043228	C	non-membrane-bounded organelle	264	979	3.7e-109	5.9e-107
									GO:0044424	C	intracellular part	392	2643	1.4e-94	1.5e-92
									GO:0043229	C	intracellular organelle	334	1939	2.2e-93	1.4e-91
									GO:0043226	C	organelle	334	1939	2.2e-93	1.4e-91
									GO:0005622	C	intracellular	401	2835	2.2e-91	1.1e-89
									GO:0044464	C	cell part	404	2945	1.9e-88	7.4e-87
									GO:0005623	C	cell	404	2945	1.9e-88	7.4e-87
									GO:0032991	C	macromolecular complex	299	1635	9.6e-88	3.4e-86
									GO:1990904	C	ribonucleoprotein complex	178	711	2.7e-67	7.9e-66
									GO:0030529	C	intracellular ribonucleoprotein complex	178	711	2.7e-67	7.9e-66
									GO:0005737	C	cytoplasm	240	1360	5.7e-66	1.5e-64
									GO:0005840	C	ribosome	166	656	4e-63	9.7e-62
									GO:0044444	C	cytoplasmic part	203	1114	5.2e-57	1.2e-55
									GO:0044422	C	organelle part	153	757	3.3e-47	6.4e-46
									GO:0044446	C	intracellular organelle part	153	757	3.3e-47	6.4e-46
									GO:0000786	C	nucleosome	82	214	7.8e-42	1.5e-40
									GO:0044815	C	DNA packaging complex	82	215	1e-41	1.7e-40
									GO:0032993	C	protein-DNA complex	82	215	1e-41	1.7e-40
									GO:0000785	C	chromatin	82	217	1.8e-41	2.9e-40
									GO:0044427	C	chromosomal part	84	235	5.6e-41	8.5e-40
									GO:0005694	C	chromosome	85	252	7e-40	1e-38
									GO:0043234	C	protein complex	122	924	2.1e-22	2.9e-21
									GO:0043227	C	membrane-bounded organelle	127	1106	1.1e-18	1.4e-17
									GO:0043231	C	intracellular membrane-bounded organelle	127	1106	1.1e-18	1.4e-17
									GO:0005634	C	nucleus	101	771	2e-18	2.4e-17
									GO:0044391	C	ribosomal subunit	31	155	2.9e-10	3.4e-09
									GO:0019867	C	outer membrane	10	26	2.9e-06	3.3e-05
									GO:0015934	C	large ribosomal subunit	12	44	5.9e-06	6.3e-05
									GO:0015935	C	small ribosomal subunit	19	111	6e-06	6.3e-05
									GO:0031968	C	organelle outer membrane	8	19	1.7e-05	0.00017
									GO:0005730	C	nucleolus	6	9	2.9e-05	0.00029
									GO:0005852	C	eukaryotic translation initiation factor 3 complex	7	18	8.8e-05	0.00081
									GO:0005741	C	mitochondrial outer membrane	7	18	8.8e-05	0.00081
									GO:0070013	C	intracellular organelle lumen	16	105	0.00011	0.00093
									GO:0043233	C	organelle lumen	16	105	0.00011	0.00093
									GO:0031974	C	membrane-enclosed lumen	16	105	0.00011	0.00093
									GO:0099512	C	supramolecular fiber	7	20	0.00015	0.0012
									GO:0099513	C	polymeric cytoskeletal fiber	7	20	0.00015	0.0012
									GO:0005874	C	microtubule	7	20	0.00015	0.0012
									GO:0042555	C	MCM complex	5	11	0.00053	0.0041
									GO:0098805	C	whole membrane	9	49	0.0011	0.0081
									GO:0005759	C	mitochondrial matrix	5	16	0.0021	0.015
									GO:0015630	C	microtubule cytoskeleton	7	34	0.0022	0.016
									GO:0044429	C	mitochondrial part	12	93	0.0027	0.019
									GO:0031981	C	nuclear lumen	11	86	0.0043	0.029
									GO:0044428	C	nuclear part	15	142	0.005	0.033
									GO:0098588	C	bounding membrane of organelle	9	63	0.005	0.033

## Sheet: S4 vs S1
Supplemental Dataset 1. Gene Ontology (GO) analysis of DEGs in S4 vs S1. GO terms listed below were obtained using AgriGO with a P-value < 0.05 cutoff.
Up-regulated genes between S4 and S1 classified in gene ontology term.									Down-regulated genes between S4 and S1 classified in gene ontology term.
GO term	Ontology	Description	Number in input list	Number in BG/Ref	p-value	FDR			GO term	Ontology	Description	Number in input list	Number in BG/Ref	p-value	FDR
GO:0065007	P	biological regulation	157	1652	4.9e-05	0.012			GO:0009987	P	cellular process	487	7318	1.7e-19	1.4e-17
GO:0050789	P	regulation of biological process	150	1543	2.6e-05	0.0075			GO:0071704	P	organic substance metabolic process	432	7052	1.2e-10	3.8e-09
GO:0050794	P	regulation of cellular process	148	1507	1.9e-05	0.0075			GO:0044238	P	primary metabolic process	424	6742	4.6e-12	1.9e-10
GO:0006810	P	transport	147	1618	0.00055	0.047			GO:0044237	P	cellular metabolic process	395	6233	1.9e-11	7e-10
GO:0051234	P	establishment of localization	147	1624	0.00063	0.047			GO:0043170	P	macromolecule metabolic process	347	5169	7e-13	3.3e-11
GO:0051179	P	localization	147	1630	0.00073	0.047			GO:0044260	P	cellular macromolecule metabolic process	326	4657	2.9e-14	1.4e-12
GO:0050896	P	response to stimulus	112	1171	0.00049	0.047			GO:0006807	P	nitrogen compound metabolic process	319	3360	1.8e-34	3.3e-32
GO:0010468	P	regulation of gene expression	100	1025	0.00053	0.047			GO:0034641	P	cellular nitrogen compound metabolic process	296	3076	1.6e-32	1.8e-30
GO:0009889	P	regulation of biosynthetic process	99	1022	0.00071	0.047			GO:0009058	P	biosynthetic process	293	3072	1.7e-31	1.6e-29
GO:0031326	P	regulation of cellular biosynthetic process	99	1022	0.00071	0.047			GO:1901576	P	organic substance biosynthetic process	290	2929	8.8e-34	1.2e-31
GO:2000112	P	regulation of cellular macromolecule biosynthetic process	99	1022	0.00071	0.047			GO:0044249	P	cellular biosynthetic process	289	2926	1.8e-33	2.2e-31
GO:0010556	P	regulation of macromolecule biosynthetic process	99	1022	0.00071	0.047			GO:0019538	P	protein metabolic process	262	3341	1.5e-16	8e-15
GO:0051171	P	regulation of nitrogen compound metabolic process	99	1027	0.00082	0.049			GO:0034645	P	cellular macromolecule biosynthetic process	246	2248	3.5e-34	5.2e-32
GO:0051252	P	regulation of RNA metabolic process	97	981	0.00043	0.045			GO:0009059	P	macromolecule biosynthetic process	246	2248	3.5e-34	5.2e-32
GO:2001141	P	regulation of RNA biosynthetic process	97	979	0.0004	0.045			GO:0010467	P	gene expression	242	2276	8.7e-32	9.2e-30
GO:0006355	P	regulation of transcription, DNA-templated	97	979	0.0004	0.045			GO:0044267	P	cellular protein metabolic process	242	2855	5.6e-19	3.7e-17
GO:1903506	P	regulation of nucleic acid-templated transcription	97	979	0.0004	0.045			GO:1901564	P	organonitrogen compound metabolic process	235	1564	3.7e-53	7.7e-51
GO:0019219	P	regulation of nucleobase-containing compound metabolic process	97	997	0.0007	0.047			GO:0044271	P	cellular nitrogen compound biosynthetic process	233	2275	2.6e-28	2.4e-26
GO:0007165	P	signal transduction	42	294	2.6e-05	0.0075			GO:1901566	P	organonitrogen compound biosynthetic process	220	1231	6.3e-61	1.5e-58
GO:0023052	P	signaling	42	294	2.6e-05	0.0075			GO:0043603	P	cellular amide metabolic process	193	878	2.3e-65	7.8e-63
GO:0044700	P	single organism signaling	42	294	2.6e-05	0.0075			GO:0006412	P	translation	192	849	1e-66	1.5e-63
GO:0030001	P	metal ion transport	32	223	0.00021	0.031			GO:0043043	P	peptide biosynthetic process	192	856	3.2e-66	1.6e-63
GO:0044262	P	cellular carbohydrate metabolic process	29	181	7.8e-05	0.015			GO:0043604	P	amide biosynthetic process	192	856	3.2e-66	1.6e-63
GO:0005976	P	polysaccharide metabolic process	24	119	1.3e-05	0.0075			GO:0006518	P	peptide metabolic process	192	869	2.6e-65	7.8e-63
GO:0044264	P	cellular polysaccharide metabolic process	21	109	7.9e-05	0.015			GO:0044281	P	small molecule metabolic process	78	931	2.3e-06	5.9e-05
GO:0044042	P	glucan metabolic process	19	101	0.00022	0.031			GO:0071840	P	cellular component organization or biogenesis	72	613	2.1e-11	7.4e-10
GO:0006073	P	cellular glucan metabolic process	19	101	0.00022	0.031			GO:0044085	P	cellular component biogenesis	60	326	3.8e-17	2.1e-15
GO:0044282	P	small molecule catabolic process	9	31	0.0008	0.049			GO:0006082	P	organic acid metabolic process	59	580	1.5e-07	4.3e-06
GO:0043167	F	ion binding	256	2979	0.00014	0.023			GO:0019752	P	carboxylic acid metabolic process	55	512	8.2e-08	2.4e-06
GO:0043169	F	cation binding	246	2824	8.5e-05	0.023			GO:0043436	P	oxoacid metabolic process	55	516	1e-07	2.9e-06
GO:0016773	F	phosphotransferase activity, alcohol group as acceptor	156	1677	0.00014	0.023			GO:0016043	P	cellular component organization	49	500	4.5e-06	0.00011
GO:0016301	F	kinase activity	154	1694	0.00039	0.045			GO:0006996	P	organelle organization	45	269	6.4e-12	2.5e-10
GO:0016757	F	transferase activity, transferring glycosyl groups	67	587	0.0001	0.023			GO:0051276	P	chromosome organization	37	192	1.4e-11	5.4e-10
GO:0003700	F	transcription factor activity, sequence-specific DNA binding	59	513	0.00021	0.027			GO:0022607	P	cellular component assembly	37	213	1.9e-10	6.1e-09
GO:0001071	F	nucleic acid binding transcription factor activity	59	513	0.00021	0.027			GO:0043933	P	macromolecular complex subunit organization	37	234	1.9e-09	5.9e-08
GO:0005509	F	calcium ion binding	54	330	4.5e-08	4.6e-05			GO:0006325	P	chromatin organization	35	128	8.5e-15	4.3e-13
GO:0008194	F	UDP-glycosyltransferase activity	26	139	1.9e-05	0.0096			GO:0034622	P	cellular macromolecular complex assembly	35	154	8.8e-13	4e-11
GO:0005576	C	extracellular region	32	215	0.00012	0.015			GO:0065003	P	macromolecular complex assembly	35	162	3.1e-12	1.3e-10
									GO:0006520	P	cellular amino acid metabolic process	35	233	1.7e-08	5e-07
									GO:0006333	P	chromatin assembly or disassembly	34	77	1.5e-19	1.3e-17
									GO:0071103	P	DNA conformation change	34	92	1.2e-17	6.8e-16
									GO:0070271	P	protein complex biogenesis	34	153	3.2e-12	1.3e-10
									GO:0006461	P	protein complex assembly	34	153	3.2e-12	1.3e-10
									GO:0071822	P	protein complex subunit organization	34	172	5.1e-11	1.7e-09
									GO:0034728	P	nucleosome organization	33	75	5.4e-19	3.7e-17
									GO:0031497	P	chromatin assembly	33	75	5.4e-19	3.7e-17
									GO:0006334	P	nucleosome assembly	33	75	5.4e-19	3.7e-17
									GO:0065004	P	protein-DNA complex assembly	33	76	7.5e-19	4.6e-17
									GO:0071824	P	protein-DNA complex subunit organization	33	76	7.5e-19	4.6e-17
									GO:0006323	P	DNA packaging	33	78	1.4e-18	8.2e-17
									GO:0006457	P	protein folding	32	146	1.9e-11	7e-10
									GO:0034660	P	ncRNA metabolic process	30	172	9e-09	2.8e-07
									GO:0044283	P	small molecule biosynthetic process	30	298	0.0002	0.0047
									GO:0016053	P	organic acid biosynthetic process	28	255	8.7e-05	0.002
									GO:0006259	P	DNA metabolic process	27	273	0.00053	0.011
									GO:0046394	P	carboxylic acid biosynthetic process	26	218	4.5e-05	0.0011
									GO:0006396	P	RNA processing	25	244	0.00053	0.011
									GO:0006399	P	tRNA metabolic process	24	141	4e-07	1.1e-05
									GO:0022613	P	ribonucleoprotein complex biogenesis	22	64	2.1e-11	7.4e-10
									GO:0006260	P	DNA replication	22	98	1.8e-08	5.3e-07
									GO:0042254	P	ribosome biogenesis	21	59	3.5e-11	1.2e-09
									GO:0006418	P	tRNA aminoacylation for protein translation	17	69	2.4e-07	6.6e-06
									GO:0043038	P	amino acid activation	17	73	4.8e-07	1.2e-05
									GO:0043039	P	tRNA aminoacylation	17	73	4.8e-07	1.2e-05
									GO:0008652	P	cellular amino acid biosynthetic process	14	74	3.7e-05	0.0009
									GO:1901605	P	alpha-amino acid metabolic process	14	112	0.0016	0.034
									GO:0034470	P	ncRNA processing	13	100	0.0017	0.036
									GO:1901607	P	alpha-amino acid biosynthetic process	11	76	0.0018	0.036
									GO:0006414	P	translational elongation	10	29	6.4e-06	0.00016
									GO:0006364	P	rRNA processing	9	38	0.00021	0.0048
									GO:0016072	P	rRNA metabolic process	9	38	0.00021	0.0048
									GO:0006261	P	DNA-dependent DNA replication	7	24	0.00038	0.0083
									GO:0006270	P	DNA replication initiation	5	15	0.0016	0.034
									GO:1901363	F	heterocyclic compound binding	392	7127	0.00018	0.0054
									GO:0097159	F	organic cyclic compound binding	392	7127	0.00018	0.0054
									GO:0003676	F	nucleic acid binding	247	3057	5.7e-17	7.5e-15
									GO:0005198	F	structural molecule activity	169	695	3.1e-62	2e-59
									GO:0003735	F	structural constituent of ribosome	163	660	9.8e-61	3.2e-58
									GO:0003677	F	DNA binding	129	1866	1.7e-05	0.00072
									GO:0046983	F	protein dimerization activity	89	545	8.1e-22	1.3e-19
									GO:0046982	F	protein heterodimerization activity	84	238	1.1e-40	2.5e-38
									GO:0003723	F	RNA binding	79	543	7e-17	7.6e-15
									GO:0032561	F	guanyl ribonucleotide binding	30	235	3.6e-06	0.00018
									GO:0005525	F	GTP binding	30	235	3.6e-06	0.00018
									GO:0019001	F	guanyl nucleotide binding	30	238	4.5e-06	0.00021
									GO:0016874	F	ligase activity	26	146	6.1e-08	5.6e-06
									GO:0003924	F	GTPase activity	19	126	2.9e-05	0.0012
									GO:0051082	F	unfolded protein binding	18	85	7.4e-07	4.4e-05
									GO:0004812	F	aminoacyl-tRNA ligase activity	17	70	2.9e-07	2.3e-05
									GO:0016875	F	ligase activity, forming carbon-oxygen bonds	17	73	4.8e-07	3.1e-05
									GO:0016876	F	ligase activity, forming aminoacyl-tRNA and related compounds	17	73	4.8e-07	3.1e-05
									GO:0008135	F	translation factor activity, RNA binding	16	106	0.00012	0.0039
									GO:0019843	F	rRNA binding	11	64	0.00051	0.014
									GO:0003746	F	translation elongation factor activity	8	25	8.4e-05	0.003
									GO:0003887	F	DNA-directed DNA polymerase activity	7	17	6.5e-05	0.0025
									GO:0034061	F	DNA polymerase activity	7	18	8.7e-05	0.003
									GO:0005200	F	structural constituent of cytoskeleton	6	17	0.00043	0.012
									GO:0044464	C	cell part	400	2945	2.7e-86	9.6e-85
									GO:0005623	C	cell	400	2945	2.7e-86	9.6e-85
									GO:0005622	C	intracellular	396	2835	1.4e-88	7.2e-87
									GO:0044424	C	intracellular part	389	2643	6.7e-93	7e-91
									GO:0043229	C	intracellular organelle	331	1939	1.4e-91	8.7e-90
									GO:0043226	C	organelle	331	1939	1.4e-91	8.7e-90
									GO:0032991	C	macromolecular complex	300	1635	1.6e-88	7.4e-87
									GO:0043232	C	intracellular non-membrane-bounded organelle	262	979	1.1e-107	1.7e-105
									GO:0043228	C	non-membrane-bounded organelle	262	979	1.1e-107	1.7e-105
									GO:0005737	C	cytoplasm	234	1360	2e-62	5.1e-61
									GO:0044444	C	cytoplasmic part	198	1114	4.5e-54	1e-52
									GO:1990904	C	ribonucleoprotein complex	176	711	6.3e-66	1.8e-64
									GO:0030529	C	intracellular ribonucleoprotein complex	176	711	6.3e-66	1.8e-64
									GO:0005840	C	ribosome	163	656	4.7e-61	1.1e-59
									GO:0044422	C	organelle part	155	757	1.6e-48	3.1e-47
									GO:0044446	C	intracellular organelle part	155	757	1.6e-48	3.1e-47
									GO:0043227	C	membrane-bounded organelle	126	1106	2.6e-18	3.1e-17
									GO:0043231	C	intracellular membrane-bounded organelle	126	1106	2.6e-18	3.1e-17
									GO:0043234	C	protein complex	125	924	8.2e-24	1.1e-22
									GO:0005634	C	nucleus	101	771	1.9e-18	2.5e-17
									GO:0005694	C	chromosome	86	252	1.1e-40	1.5e-39
									GO:0044427	C	chromosomal part	85	235	8.3e-42	1.2e-40
									GO:0000786	C	nucleosome	83	214	1.1e-42	2e-41
									GO:0044815	C	DNA packaging complex	83	215	1.5e-42	2.4e-41
									GO:0032993	C	protein-DNA complex	83	215	1.5e-42	2.4e-41
									GO:0000785	C	chromatin	83	217	2.6e-42	4e-41
									GO:0044391	C	ribosomal subunit	31	155	2.8e-10	3.3e-09
									GO:0015935	C	small ribosomal subunit	19	111	5.9e-06	6.4e-05
									GO:0070013	C	intracellular organelle lumen	16	105	0.00011	0.00097
									GO:0043233	C	organelle lumen	16	105	0.00011	0.00097
									GO:0031974	C	membrane-enclosed lumen	16	105	0.00011	0.00097
									GO:0044428	C	nuclear part	16	142	0.0021	0.016
									GO:0015934	C	large ribosomal subunit	12	44	5.9e-06	6.4e-05
									GO:0044429	C	mitochondrial part	12	93	0.0027	0.019
									GO:0031981	C	nuclear lumen	11	86	0.0043	0.029
									GO:0019867	C	outer membrane	9	26	1.8e-05	0.00019
									GO:0098805	C	whole membrane	8	49	0.0039	0.026
									GO:0005852	C	eukaryotic translation initiation factor 3 complex	7	18	8.7e-05	0.00086
									GO:0031968	C	organelle outer membrane	7	19	0.00011	0.001
									GO:0099512	C	supramolecular fiber	7	20	0.00015	0.0012
									GO:0099513	C	polymeric cytoskeletal fiber	7	20	0.00015	0.0012
									GO:0005874	C	microtubule	7	20	0.00015	0.0012
									GO:0015630	C	microtubule cytoskeleton	7	34	0.0022	0.016
									GO:0005730	C	nucleolus	6	9	2.9e-05	0.0003
									GO:0005741	C	mitochondrial outer membrane	6	18	0.00055	0.0042
									GO:0042555	C	MCM complex	5	11	0.00053	0.0042
									GO:0005759	C	mitochondrial matrix	5	16	0.002	0.015

## Sheet: S5 vs S1
Supplemental Dataset 1. Gene Ontology (GO) analysis of DEGs in S5 vs S1. GO terms listed below were obtained using AgriGO with a P-value < 0.05 cutoff.
Up-regulated genes between S5 and S1 classified in gene ontology term.									Down-regulated genes between S5 and S1 classified in gene ontology term.
GO term	Ontology	Description	Number in input list	Number in BG/Ref	p-value	FDR			GO term	Ontology	Description	Number in input list	Number in BG/Ref	p-value	FDR
GO:0006793	P	phosphorus metabolic process	209	1991	0.00027	0.02			GO:0009987	P	cellular process	460	7318	4.2e-18	2.3e-16
GO:0006796	P	phosphate-containing compound metabolic process	208	1986	0.00031	0.022			GO:0071704	P	organic substance metabolic process	413	7052	8.8e-11	2.9e-09
GO:0006464	P	cellular protein modification process	197	1880	0.00044	0.028			GO:0044238	P	primary metabolic process	404	6742	7.1e-12	2.5e-10
GO:0036211	P	protein modification process	197	1880	0.00044	0.028			GO:0044237	P	cellular metabolic process	371	6233	2.9e-10	8.9e-09
GO:0065007	P	biological regulation	195	1652	8e-07	0.00059			GO:0043170	P	macromolecule metabolic process	336	5169	8.6e-14	3.8e-12
GO:0050789	P	regulation of biological process	187	1543	2.8e-07	0.00038			GO:0044260	P	cellular macromolecule metabolic process	316	4657	3.4e-15	1.6e-13
GO:0050794	P	regulation of cellular process	183	1507	3.4e-07	0.00038			GO:0006807	P	nitrogen compound metabolic process	302	3360	1.2e-32	1.3e-30
GO:0016310	P	phosphorylation	177	1662	0.00044	0.028			GO:0034641	P	cellular nitrogen compound metabolic process	286	3076	5.6e-33	7.1e-31
GO:0006810	P	transport	173	1618	0.00043	0.028			GO:0009058	P	biosynthetic process	280	3072	8.5e-31	7.8e-29
GO:0051234	P	establishment of localization	173	1624	0.0005	0.03			GO:1901576	P	organic substance biosynthetic process	277	2929	6.2e-33	7.1e-31
GO:0051179	P	localization	173	1630	0.00058	0.032			GO:0044249	P	cellular biosynthetic process	275	2926	3.1e-32	3e-30
GO:0006468	P	protein phosphorylation	168	1530	0.00016	0.012			GO:0019538	P	protein metabolic process	246	3341	3.9e-15	1.8e-13
GO:0050896	P	response to stimulus	137	1171	5.6e-05	0.0047			GO:0034645	P	cellular macromolecule biosynthetic process	239	2248	5.8e-35	8.8e-33
GO:0097659	P	nucleic acid-templated transcription	129	1155	0.00052	0.03			GO:0009059	P	macromolecule biosynthetic process	239	2248	5.8e-35	8.8e-33
GO:0006351	P	transcription, DNA-templated	129	1155	0.00052	0.03			GO:0010467	P	gene expression	236	2276	6.2e-33	7.1e-31
GO:0032774	P	RNA biosynthetic process	129	1158	0.00057	0.032			GO:0044267	P	cellular protein metabolic process	229	2855	5.9e-18	3.1e-16
GO:0060255	P	regulation of macromolecule metabolic process	128	1057	2.5e-05	0.0026			GO:0044271	P	cellular nitrogen compound biosynthetic process	225	2275	1.6e-28	1.3e-26
GO:0019222	P	regulation of metabolic process	128	1076	5.1e-05	0.0047			GO:1901564	P	organonitrogen compound metabolic process	216	1564	6e-47	1.2e-44
GO:0010468	P	regulation of gene expression	127	1025	1e-05	0.0022			GO:1901566	P	organonitrogen compound biosynthetic process	204	1231	3e-55	7e-53
GO:0080090	P	regulation of primary metabolic process	126	1042	3e-05	0.003			GO:0043043	P	peptide biosynthetic process	182	856	4.7e-63	2.2e-60
GO:0031323	P	regulation of cellular metabolic process	126	1056	5.2e-05	0.0047			GO:0043604	P	amide biosynthetic process	182	856	4.7e-63	2.2e-60
GO:0010556	P	regulation of macromolecule biosynthetic process	125	1022	2e-05	0.0025			GO:0006412	P	translation	182	849	1.6e-63	2.2e-60
GO:2000112	P	regulation of cellular macromolecule biosynthetic process	125	1022	2e-05	0.0025			GO:0006518	P	peptide metabolic process	182	869	3.5e-62	1.2e-59
GO:0009889	P	regulation of biosynthetic process	125	1022	2e-05	0.0025			GO:0043603	P	cellular amide metabolic process	182	878	1.4e-61	3.8e-59
GO:0031326	P	regulation of cellular biosynthetic process	125	1022	2e-05	0.0025			GO:0071840	P	cellular component organization or biogenesis	69	613	3.3e-11	1.1e-09
GO:0051171	P	regulation of nitrogen compound metabolic process	125	1027	2.5e-05	0.0026			GO:0044281	P	small molecule metabolic process	65	931	0.00051	0.011
GO:2001141	P	regulation of RNA biosynthetic process	122	979	1.2e-05	0.0022			GO:0044085	P	cellular component biogenesis	58	326	5.1e-17	2.6e-15
GO:0006355	P	regulation of transcription, DNA-templated	122	979	1.2e-05	0.0022			GO:0016043	P	cellular component organization	48	500	2.4e-06	6.5e-05
GO:1903506	P	regulation of nucleic acid-templated transcription	122	979	1.2e-05	0.0022			GO:0006082	P	organic acid metabolic process	48	580	8.3e-05	0.002
GO:0051252	P	regulation of RNA metabolic process	122	981	1.3e-05	0.0022			GO:0006996	P	organelle organization	45	269	1.2e-12	4.4e-11
GO:0019219	P	regulation of nucleobase-containing compound metabolic process	122	997	2.5e-05	0.0026			GO:0019752	P	carboxylic acid metabolic process	44	512	7.4e-05	0.0018
GO:0007165	P	signal transduction	49	294	1.3e-05	0.0022			GO:0043436	P	oxoacid metabolic process	44	516	8.7e-05	0.002
GO:0044700	P	single organism signaling	49	294	1.3e-05	0.0022			GO:0051276	P	chromosome organization	37	192	3.2e-12	1.2e-10
GO:0023052	P	signaling	49	294	1.3e-05	0.0022			GO:0022607	P	cellular component assembly	37	213	4.6e-11	1.5e-09
GO:0030001	P	metal ion transport	41	223	8.6e-06	0.0022			GO:0043933	P	macromolecular complex subunit organization	37	234	4.8e-10	1.4e-08
GO:0044262	P	cellular carbohydrate metabolic process	35	181	1.5e-05	0.0024			GO:0006325	P	chromatin organization	35	128	1.9e-15	9.3e-14
GO:0005976	P	polysaccharide metabolic process	27	119	1.3e-05	0.0022			GO:0034622	P	cellular macromolecular complex assembly	35	154	2.1e-13	8.9e-12
GO:0044264	P	cellular polysaccharide metabolic process	24	109	5.6e-05	0.0047			GO:0065003	P	macromolecular complex assembly	35	162	7.4e-13	3.1e-11
GO:0006073	P	cellular glucan metabolic process	22	101	0.00013	0.01			GO:0006333	P	chromatin assembly or disassembly	34	77	3e-20	2.5e-18
GO:0044042	P	glucan metabolic process	22	101	0.00013	0.01			GO:0071103	P	DNA conformation change	34	92	2.6e-18	1.5e-16
GO:0003824	F	catalytic activity	828	9246	0.00052	0.049			GO:0070271	P	protein complex biogenesis	34	153	7.9e-13	3.1e-11
GO:0016740	F	transferase activity	344	3457	0.00012	0.017			GO:0006461	P	protein complex assembly	34	153	7.9e-13	3.1e-11
GO:0043167	F	ion binding	299	2979	0.00021	0.023			GO:0071822	P	protein complex subunit organization	34	172	1.3e-11	4.7e-10
GO:0043169	F	cation binding	285	2824	0.00022	0.023			GO:0034728	P	nucleosome organization	33	75	1.2e-19	8.2e-18
GO:0016773	F	phosphotransferase activity, alcohol group as acceptor	189	1677	1.6e-05	0.0046			GO:0031497	P	chromatin assembly	33	75	1.2e-19	8.2e-18
GO:0016301	F	kinase activity	187	1694	5.3e-05	0.009			GO:0006334	P	nucleosome assembly	33	75	1.2e-19	8.2e-18
GO:0004672	F	protein kinase activity	170	1544	0.00013	0.017			GO:0065004	P	protein-DNA complex assembly	33	76	1.6e-19	1e-17
GO:0003700	F	transcription factor activity, sequence-specific DNA binding	81	513	1.6e-07	6.2e-05			GO:0071824	P	protein-DNA complex subunit organization	33	76	1.6e-19	1e-17
GO:0001071	F	nucleic acid binding transcription factor activity	81	513	1.6e-07	6.2e-05			GO:0006323	P	DNA packaging	33	78	3.1e-19	1.8e-17
GO:0016757	F	transferase activity, transferring glycosyl groups	79	587	4.5e-05	0.009			GO:0006457	P	protein folding	29	146	3.8e-10	1.2e-08
GO:0005509	F	calcium ion binding	61	330	5.2e-08	5.9e-05			GO:0034660	P	ncRNA metabolic process	28	172	3.6e-08	1e-06
GO:0008194	F	UDP-glycosyltransferase activity	28	139	5.6e-05	0.009			GO:0006259	P	DNA metabolic process	28	273	0.00011	0.0025
									GO:0006520	P	cellular amino acid metabolic process	26	233	5.4e-05	0.0013
									GO:0006396	P	RNA processing	24	244	0.00057	0.012
									GO:0006399	P	tRNA metabolic process	23	141	5.7e-07	1.5e-05
									GO:0006260	P	DNA replication	22	98	7.4e-09	2.1e-07
									GO:0022613	P	ribonucleoprotein complex biogenesis	20	64	2.9e-10	8.9e-09
									GO:0042254	P	ribosome biogenesis	19	59	5.2e-10	1.5e-08
									GO:0006418	P	tRNA aminoacylation for protein translation	15	69	2.5e-06	6.6e-05
									GO:0043038	P	amino acid activation	15	73	4.6e-06	0.00012
									GO:0043039	P	tRNA aminoacylation	15	73	4.6e-06	0.00012
									GO:0034470	P	ncRNA processing	13	100	0.0011	0.023
									GO:0006414	P	translational elongation	9	29	2.5e-05	0.00062
									GO:0006364	P	rRNA processing	8	38	0.00068	0.014
									GO:0016072	P	rRNA metabolic process	8	38	0.00068	0.014
									GO:0006261	P	DNA-dependent DNA replication	7	24	0.00028	0.0062
									GO:0006270	P	DNA replication initiation	5	15	0.0013	0.026
									GO:0005198	F	structural molecule activity	161	695	7.8e-60	5e-57
									GO:0003735	F	structural constituent of ribosome	156	660	6.6e-59	2.1e-56
									GO:0046982	F	protein heterodimerization activity	81	238	6.7e-40	1.4e-37
									GO:0046983	F	protein dimerization activity	85	545	3.8e-21	6.1e-19
									GO:0003676	F	nucleic acid binding	244	3057	5.4e-19	6.9e-17
									GO:0003723	F	RNA binding	73	543	3.2e-15	3.4e-13
									GO:0003677	F	DNA binding	136	1866	3.8e-08	3.5e-06
									GO:0016874	F	ligase activity	23	146	9.7e-07	7.7e-05
									GO:0051082	F	unfolded protein binding	17	85	1.5e-06	0.00011
									GO:0004812	F	aminoacyl-tRNA ligase activity	15	70	2.9e-06	0.00019
									GO:0016875	F	ligase activity, forming carbon-oxygen bonds	15	73	4.6e-06	0.00024
									GO:0016876	F	ligase activity, forming aminoacyl-tRNA and related compounds	15	73	4.6e-06	0.00024
									GO:0003887	F	DNA-directed DNA polymerase activity	7	17	4.7e-05	0.0023
									GO:0034061	F	DNA polymerase activity	7	18	6.3e-05	0.0029
									GO:1901363	F	heterocyclic compound binding	375	7127	0.00012	0.0048
									GO:0097159	F	organic cyclic compound binding	375	7127	0.00012	0.0048
									GO:0032561	F	guanyl ribonucleotide binding	25	235	0.00015	0.0052
									GO:0005525	F	GTP binding	25	235	0.00015	0.0052
									GO:0019001	F	guanyl nucleotide binding	25	238	0.00018	0.0059
									GO:0008135	F	translation factor activity, RNA binding	15	106	0.00021	0.0067
									GO:0003746	F	translation elongation factor activity	7	25	0.00034	0.01
									GO:0003924	F	GTPase activity	15	126	0.0011	0.031
									GO:0043232	C	intracellular non-membrane-bounded organelle	252	979	2.2e-105	3.5e-103
									GO:0043228	C	non-membrane-bounded organelle	252	979	2.2e-105	3.5e-103
									GO:0044424	C	intracellular part	372	2643	2.8e-90	2.9e-88
									GO:0043229	C	intracellular organelle	318	1939	8e-90	5.1e-88
									GO:0043226	C	organelle	318	1939	8e-90	5.1e-88
									GO:0032991	C	macromolecular complex	289	1635	3.1e-87	1.6e-85
									GO:0005622	C	intracellular	378	2835	9.7e-86	4.4e-84
									GO:0044464	C	cell part	382	2945	1.2e-83	4.3e-82
									GO:0005623	C	cell	382	2945	1.2e-83	4.3e-82
									GO:1990904	C	ribonucleoprotein complex	167	711	6.6e-63	1.9e-61
									GO:0030529	C	intracellular ribonucleoprotein complex	167	711	6.6e-63	1.9e-61
									GO:0005737	C	cytoplasm	224	1360	1e-60	2.7e-59
									GO:0005840	C	ribosome	156	656	3.3e-59	8.1e-58
									GO:0044444	C	cytoplasmic part	192	1114	4.5e-54	1e-52
									GO:0044422	C	organelle part	147	757	2.9e-46	5.8e-45
									GO:0044446	C	intracellular organelle part	147	757	2.9e-46	5.8e-45
									GO:0044427	C	chromosomal part	84	235	1.1e-42	2e-41
									GO:0000786	C	nucleosome	81	214	1.1e-42	2e-41
									GO:0044815	C	DNA packaging complex	81	215	1.5e-42	2.4e-41
									GO:0032993	C	protein-DNA complex	81	215	1.5e-42	2.4e-41
									GO:0000785	C	chromatin	81	217	2.6e-42	4e-41
									GO:0005694	C	chromosome	85	252	1.3e-41	1.9e-40
									GO:0043234	C	protein complex	122	924	2.4e-24	3.3e-23
									GO:0005634	C	nucleus	97	771	3.6e-18	4.8e-17
									GO:0043231	C	intracellular membrane-bounded organelle	119	1106	2.7e-17	3.3e-16
									GO:0043227	C	membrane-bounded organelle	119	1106	2.7e-17	3.3e-16
									GO:0044391	C	ribosomal subunit	28	155	4.9e-09	5.8e-08
									GO:0015935	C	small ribosomal subunit	18	111	1e-05	0.00012
									GO:0005852	C	eukaryotic translation initiation factor 3 complex	7	18	6.3e-05	0.0007
									GO:0015934	C	large ribosomal subunit	10	44	8.6e-05	0.00092
									GO:0005730	C	nucleolus	5	9	0.00021	0.0021
									GO:0019867	C	outer membrane	7	26	0.00042	0.0041
									GO:0042555	C	MCM complex	5	11	0.00042	0.0041
									GO:0070013	C	intracellular organelle lumen	14	105	0.00058	0.0052
									GO:0043233	C	organelle lumen	14	105	0.00058	0.0052
									GO:0031974	C	membrane-enclosed lumen	14	105	0.00058	0.0052
									GO:0099512	C	supramolecular fiber	6	20	0.00067	0.0055
									GO:0099513	C	polymeric cytoskeletal fiber	6	20	0.00067	0.0055
									GO:0005874	C	microtubule	6	20	0.00067	0.0055
									GO:0044428	C	nuclear part	15	142	0.0031	0.025
									GO:0031968	C	organelle outer membrane	5	19	0.0031	0.025

## Sheet: S6 vs S1
Supplemental Dataset 1. Gene Ontology (GO) analysis of DEGs in S6 vs S1. GO terms listed below were obtained using AgriGO with a P-value < 0.05 cutoff.
Up-regulated genes between S6 and S1 classified in gene ontology term.									Down-regulated genes between S6 and S1 classified in gene ontology term.
GO term	Ontology	Description	Number in input list	Number in BG/Ref	p-value	FDR			GO term	Ontology	Description	Number in input list	Number in BG/Ref	p-value	FDR
GO:0044699	P	single-organism process	505	4385	2.7e-06	0.0058			GO:0009987	P	cellular process	413	7318	1e-15	4.6e-14
GO:0044710	P	single-organism metabolic process	381	3207	5.5e-06	0.006			GO:0071704	P	organic substance metabolic process	374	7052	6.4e-10	1.9e-08
GO:0065007	P	biological regulation	206	1652	0.0001	0.011			GO:0044238	P	primary metabolic process	367	6742	3.8e-11	1.2e-09
GO:0006810	P	transport	202	1618	0.00011	0.011			GO:0044237	P	cellular metabolic process	331	6233	1.4e-08	4e-07
GO:0051234	P	establishment of localization	202	1624	0.00014	0.012			GO:0043170	P	macromolecule metabolic process	305	5169	7.9e-13	2.6e-11
GO:0051179	P	localization	202	1630	0.00016	0.014			GO:0044260	P	cellular macromolecule metabolic process	285	4657	1.1e-13	4.1e-12
GO:0050789	P	regulation of biological process	197	1543	4.5e-05	0.007			GO:0006807	P	nitrogen compound metabolic process	256	3360	1.4e-23	1.2e-21
GO:0050794	P	regulation of cellular process	194	1507	3.3e-05	0.007			GO:0034641	P	cellular nitrogen compound metabolic process	246	3076	2.6e-25	2.5e-23
GO:0010468	P	regulation of gene expression	141	1025	2.8e-05	0.007			GO:0009058	P	biosynthetic process	245	3072	4.9e-25	4.5e-23
GO:0060255	P	regulation of macromolecule metabolic process	141	1057	0.0001	0.011			GO:1901576	P	organic substance biosynthetic process	243	2929	4.1e-27	5.2e-25
GO:0019222	P	regulation of metabolic process	141	1076	0.0002	0.015			GO:0044249	P	cellular biosynthetic process	241	2926	2e-26	2.3e-24
GO:0010556	P	regulation of macromolecule biosynthetic process	139	1022	5.1e-05	0.007			GO:0019538	P	protein metabolic process	223	3341	5.8e-14	2.2e-12
GO:2000112	P	regulation of cellular macromolecule biosynthetic process	139	1022	5.1e-05	0.007			GO:0034645	P	cellular macromolecule biosynthetic process	211	2248	1.1e-29	1.6e-27
GO:0009889	P	regulation of biosynthetic process	139	1022	5.1e-05	0.007			GO:0009059	P	macromolecule biosynthetic process	211	2248	1.1e-29	1.6e-27
GO:0031326	P	regulation of cellular biosynthetic process	139	1022	5.1e-05	0.007			GO:0044267	P	cellular protein metabolic process	206	2855	4.6e-16	2.3e-14
GO:0051171	P	regulation of nitrogen compound metabolic process	139	1027	6.2e-05	0.0076			GO:0010467	P	gene expression	203	2276	8.7e-26	9.2e-24
GO:0080090	P	regulation of primary metabolic process	139	1042	0.00011	0.011			GO:0044271	P	cellular nitrogen compound biosynthetic process	195	2275	9e-23	7.2e-21
GO:0031323	P	regulation of cellular metabolic process	139	1056	0.00019	0.015			GO:1901564	P	organonitrogen compound metabolic process	179	1564	2e-34	3.7e-32
GO:2001141	P	regulation of RNA biosynthetic process	135	979	3.7e-05	0.007			GO:1901566	P	organonitrogen compound biosynthetic process	170	1231	6.8e-42	1.4e-39
GO:0006355	P	regulation of transcription, DNA-templated	135	979	3.7e-05	0.007			GO:0043043	P	peptide biosynthetic process	154	856	2.5e-50	1e-47
GO:1903506	P	regulation of nucleic acid-templated transcription	135	979	3.7e-05	0.007			GO:0043604	P	amide biosynthetic process	154	856	2.5e-50	1e-47
GO:0051252	P	regulation of RNA metabolic process	135	981	4e-05	0.007			GO:0006412	P	translation	154	849	9.7e-51	1e-47
GO:0019219	P	regulation of nucleobase-containing compound metabolic process	135	997	7.8e-05	0.009			GO:0006518	P	peptide metabolic process	154	869	1.3e-49	4.3e-47
GO:0030001	P	metal ion transport	44	223	2.5e-05	0.007			GO:0043603	P	cellular amide metabolic process	154	878	4.3e-49	1.1e-46
GO:0044262	P	cellular carbohydrate metabolic process	39	181	1.3e-05	0.007			GO:0071840	P	cellular component organization or biogenesis	61	613	9.5e-10	2.8e-08
GO:0005976	P	polysaccharide metabolic process	28	119	5.7e-05	0.0074			GO:0044085	P	cellular component biogenesis	53	326	6.3e-16	3e-14
GO:0044264	P	cellular polysaccharide metabolic process	25	109	0.0002	0.015			GO:0016043	P	cellular component organization	46	500	8.9e-07	2.4e-05
GO:0006073	P	cellular glucan metabolic process	23	101	0.00038	0.026			GO:0006996	P	organelle organization	44	269	1.6e-13	5.7e-12
GO:0044042	P	glucan metabolic process	23	101	0.00038	0.026			GO:0022607	P	cellular component assembly	38	213	7.3e-13	2.4e-11
GO:0009308	P	amine metabolic process	19	67	0.00011	0.011			GO:0043933	P	macromolecular complex subunit organization	38	234	9e-12	2.9e-10
GO:0044282	P	small molecule catabolic process	14	31	1.6e-05	0.007			GO:0051276	P	chromosome organization	37	192	1.9e-13	6.6e-12
GO:0016054	P	organic acid catabolic process	11	26	0.00021	0.015			GO:0006325	P	chromatin organization	36	128	1.8e-17	9.3e-16
GO:0046395	P	carboxylic acid catabolic process	10	24	0.00044	0.029			GO:0070271	P	protein complex biogenesis	36	153	2.1e-15	9.1e-14
GO:0003824	F	catalytic activity	993	9246	3.5e-07	0.00043			GO:0006461	P	protein complex assembly	36	153	2.1e-15	9.1e-14
GO:0005509	F	calcium ion binding	64	330	7e-07	0.00044			GO:0034622	P	cellular macromolecular complex assembly	36	154	2.6e-15	1e-13
GO:0003700	F	transcription factor activity, sequence-specific DNA binding	85	513	3.7e-06	0.0012			GO:0065003	P	macromolecular complex assembly	36	162	9.8e-15	3.9e-13
GO:0001071	F	nucleic acid binding transcription factor activity	85	513	3.7e-06	0.0012			GO:0071822	P	protein complex subunit organization	36	172	4.7e-14	1.8e-12
GO:0043167	F	ion binding	346	2979	8.8e-05	0.022			GO:0019752	P	carboxylic acid metabolic process	36	512	0.0017	0.037
GO:0016701	F	oxidoreductase activity, acting on single donors with incorporation of molecular oxygen	13	37	0.00025	0.048			GO:0043436	P	oxoacid metabolic process	36	516	0.0019	0.041
GO:0043169	F	cation binding	325	2824	0.00027	0.048			GO:0006333	P	chromatin assembly or disassembly	35	77	1.9e-22	1.4e-20
GO:0005576	C	extracellular region	41	215	9.1e-05	0.019			GO:0034728	P	nucleosome organization	34	75	8e-22	5.1e-20
									GO:0006334	P	nucleosome assembly	34	75	8e-22	5.1e-20
									GO:0031497	P	chromatin assembly	34	75	8e-22	5.1e-20
									GO:0065004	P	protein-DNA complex assembly	34	76	1.1e-21	6.4e-20
									GO:0071824	P	protein-DNA complex subunit organization	34	76	1.1e-21	6.4e-20
									GO:0006323	P	DNA packaging	34	78	2.1e-21	1.2e-19
									GO:0071103	P	DNA conformation change	34	92	1.4e-19	7.4e-18
									GO:0006259	P	DNA metabolic process	27	273	5.2e-05	0.0013
									GO:0006260	P	DNA replication	22	98	1.3e-09	3.8e-08
									GO:0006457	P	protein folding	22	146	6.7e-07	1.9e-05
									GO:0034660	P	ncRNA metabolic process	21	172	2.3e-05	0.00056
									GO:0006399	P	tRNA metabolic process	19	141	1.6e-05	0.00041
									GO:0042254	P	ribosome biogenesis	13	59	3.7e-06	9.8e-05
									GO:0022613	P	ribonucleoprotein complex biogenesis	13	64	8e-06	0.00021
									GO:0007017	P	microtubule-based process	13	120	0.0021	0.044
									GO:0006418	P	tRNA aminoacylation for protein translation	12	69	6.8e-05	0.0016
									GO:0043038	P	amino acid activation	12	73	0.00011	0.0025
									GO:0043039	P	tRNA aminoacylation	12	73	0.00011	0.0025
									GO:0007049	P	cell cycle	10	68	0.00088	0.019
									GO:0006261	P	DNA-dependent DNA replication	7	24	0.00015	0.0035
									GO:0006414	P	translational elongation	6	29	0.0021	0.044
									GO:0006270	P	DNA replication initiation	5	15	0.00085	0.019
									GO:0005198	F	structural molecule activity	140	695	1.2e-50	7.5e-48
									GO:0003735	F	structural constituent of ribosome	135	660	2e-49	6e-47
									GO:0046982	F	protein heterodimerization activity	86	238	2.7e-47	5.4e-45
									GO:0046983	F	protein dimerization activity	90	545	8.4e-27	1.3e-24
									GO:0003676	F	nucleic acid binding	230	3057	3.2e-20	3.9e-18
									GO:0003677	F	DNA binding	142	1866	1.4e-12	1.4e-10
									GO:0003723	F	RNA binding	59	543	8.3e-11	7.3e-09
									GO:1901363	F	heterocyclic compound binding	348	7127	2.4e-05	0.0015
									GO:0016874	F	ligase activity	19	146	2.5e-05	0.0015
									GO:0097159	F	organic cyclic compound binding	348	7127	2.4e-05	0.0015
									GO:0004812	F	aminoacyl-tRNA ligase activity	12	70	7.7e-05	0.0043
									GO:0016875	F	ligase activity, forming carbon-oxygen bonds	12	73	0.00011	0.0045
									GO:0016876	F	ligase activity, forming aminoacyl-tRNA and related compounds	12	73	0.00011	0.0045
									GO:0051082	F	unfolded protein binding	13	85	0.00011	0.0045
									GO:0005515	F	protein binding	230	4503	0.0001	0.0045
									GO:0003887	F	DNA-directed DNA polymerase activity	6	17	0.0002	0.0075
									GO:0034061	F	DNA polymerase activity	6	18	0.00025	0.0092
									GO:0019843	F	rRNA binding	10	64	0.00058	0.02
									GO:0005200	F	structural constituent of cytoskeleton	5	17	0.0013	0.043
									GO:0043232	C	intracellular non-membrane-bounded organelle	237	979	2.3e-103	2.9e-101
									GO:0043228	C	non-membrane-bounded organelle	237	979	2.3e-103	2.9e-101
									GO:0043229	C	intracellular organelle	287	1939	2.5e-81	1.6e-79
									GO:0043226	C	organelle	287	1939	2.5e-81	1.6e-79
									GO:0032991	C	macromolecular complex	258	1635	3.7e-77	1.9e-75
									GO:0044424	C	intracellular part	322	2643	2.2e-73	9.5e-72
									GO:0005622	C	intracellular	327	2835	2.7e-69	9.9e-68
									GO:0044464	C	cell part	330	2945	3.4e-67	9.8e-66
									GO:0005623	C	cell	330	2945	3.4e-67	9.8e-66
									GO:1990904	C	ribonucleoprotein complex	143	711	1.1e-51	2.6e-50
									GO:0030529	C	intracellular ribonucleoprotein complex	143	711	1.1e-51	2.6e-50
									GO:0005840	C	ribosome	136	656	2.1e-50	4.5e-49
									GO:0044427	C	chromosomal part	89	235	2.6e-50	5.1e-49
									GO:0000786	C	nucleosome	86	214	2.8e-50	5.1e-49
									GO:0044815	C	DNA packaging complex	86	215	3.7e-50	6e-49
									GO:0032993	C	protein-DNA complex	86	215	3.7e-50	6e-49
									GO:0000785	C	chromatin	86	217	6.8e-50	1e-48
									GO:0005694	C	chromosome	90	252	3.8e-49	5.4e-48
									GO:0044422	C	organelle part	141	757	1.8e-47	2.3e-46
									GO:0044446	C	intracellular organelle part	141	757	1.8e-47	2.3e-46
									GO:0005737	C	cytoplasm	179	1360	1.1e-41	1.4e-40
									GO:0044444	C	cytoplasmic part	156	1114	6.5e-39	7.6e-38
									GO:0043234	C	protein complex	115	924	1.6e-24	1.8e-23
									GO:0005634	C	nucleus	91	771	3.9e-18	4.2e-17
									GO:0043231	C	intracellular membrane-bounded organelle	104	1106	2e-14	2e-13
									GO:0043227	C	membrane-bounded organelle	104	1106	2e-14	2e-13
									GO:0044391	C	ribosomal subunit	24	155	1.4e-07	1.3e-06
									GO:0015935	C	small ribosomal subunit	16	111	3.6e-05	0.00033
									GO:0042555	C	MCM complex	5	11	0.00027	0.0024
									GO:0099512	C	supramolecular fiber	6	20	0.00041	0.0033
									GO:0099513	C	polymeric cytoskeletal fiber	6	20	0.00041	0.0033
									GO:0005874	C	microtubule	6	20	0.00041	0.0033
									GO:0015934	C	large ribosomal subunit	8	44	0.00085	0.0066
									GO:0015630	C	microtubule cytoskeleton	7	34	0.00094	0.0072
									GO:0070013	C	intracellular organelle lumen	12	105	0.0021	0.014
									GO:0043233	C	organelle lumen	12	105	0.0021	0.014
									GO:0031974	C	membrane-enclosed lumen	12	105	0.0021	0.014
