# Supplementary material for: Highly Conserved Evolution of Aquaporin PIPs and TIPs Confers Their Crucial Contribution to Flowering Process in Plants
Source: Front Plant Sci. 2022 Jan 4;12:761713. doi: 10.3389/fpls.2021.761713 (PMC8764411; doi:10.3389/fpls.2021.761713)
Supplement: Supplementary file 1 [file Data_Sheet_1.zip › Supplemental Datasets 1-3_Reviesd/Data Sheet 2.XLSX]

## Sheet: TIPs
Supplemental Dataset 2. The accession numbers of TIPs in 42 species used in the amino acid sequence similarity heatmap																Supplemental Dataset 1 . Gene Ontology (GO) analysis of DEGs in S6 vs S1. GO terms listed below were obtained using AgriGO with a P-value < 0.05 cutoff.																Supplemental Dataset 1 . Gene Ontology (GO) analysis of DEGs in S6 vs S1. GO terms listed below were obtained using AgriGO with a P-value < 0.05 cutoff.																Supplemental Dataset 1 . Gene Ontology (GO) analysis of DEGs in S6 vs S1. GO terms listed below were obtained using AgriGO with a P-value < 0.05 cutoff.
Arabidopsis thaliana	TIP1; 1	AT2G36830
	TIP1; 2	AT3G26520
	TIP1; 3	AT4G01470
	TIP2; 1	AT3G16240
	TIP2; 2	AT4G17340
	TIP2; 3	AT5G47450
	TIP3; 1	AT1G73190
	TIP3; 2	AT1G17810
	TIP4; 1	AT2G25810
	TIP5; 1	AT3G47440
Brassica rapa	Brara.F01759.1.p	AT3G47440	92.66
	Brara.K01131.1.p	AT4G01470	96.84
	Brara.B02080.1.p	AT1G73190	92.94
	Brara.I04810.1.p	AT1G17810	92.91
	Brara.G02327.1.p	AT1G73190	92.57
	Brara.F01252.1.p	AT1G17810	92.16
	Brara.D02239.1.p	AT2G36830	93.25
	Brara.E02531.1.p	AT3G16240	96.02
	Brara.A03068.1.p	AT3G16240	96.76
	Brara.C03603.1.p	AT3G16240	96.02
	Brara.G03286.1.p	AT1G73190	90.33
	Brara.B03240.1.p	AT3G26520	91.34
	Brara.F03268.1.p	AT3G26520	90.55
	Brara.F03544.1.p	AT5G47450	91.67
	Brara.A01819.1.p	AT4G17340	96.41
	Brara.B02983.1.p	AT5G47450	93.36
	Brara.K01694.1.p	AT2G25810	92.4
Gossypium raimondii	Gorai.009G413000.1	AT2G36830	88.1
	Gorai.007G372700.1	AT2G36830	83.73
	Gorai.002G245900.1	AT2G36830	85.48
	Gorai.011G253100.1	AT4G01470	83
	Gorai.003G064000.1	AT3G16240	85.26
	Gorai.003G171800.1	AT5G47450	85.02
	Gorai.004G197600.1	AT5G47450	83.74
	Gorai.009G101700.1	AT4G01470	79.05
	Gorai.013G265400.1	AT4G01470	79.45
	Gorai.003G136600.1	AT4G01470	77.87
	Gorai.010G107900.1	AT2G25810	81.56
	Gorai.005G135200.1	AT1G17810	75.57
	Gorai.001G049000.1	AT3G47440	63.03
Theobroma cacao	Thecc1EG022298t1	AT2G36830	84.13
	Thecc1EG042892t1	AT4G01470	84.19
	Thecc1EG028837t1	AT3G16240	84.86
	Thecc1EG015946t1	AT5G47450	82.19
	Thecc1EG041906t1	AT4G01470	79.45
	Thecc1EG045782t1	AT1G17810	77.86
	Thecc1EG037180t1	AT2G25810	78.37
	Thecc1EG014917t1	AT3G47440	64.2
Eucalyptus grandis	Eucgr.K02438.1.p	AT2G36830	83.4
	Eucgr.J00051.1.p	AT4G01470	83
	Eucgr.F03054.1.p	AT3G16240	83
	Eucgr.B02403.1.p	AT4G01470	79.05
	Eucgr.L03444.1.p	AT4G01470	79.05
	Eucgr.D02090.1.p	AT5G47450	80.97
	Eucgr.J02074.1.p	AT4G01470	75.1
	Eucgr.K02339.1.p	AT1G73190	76.52
	Eucgr.L03254.1.p	AT1G73190	76.52
	Eucgr.H00668.1.p	AT1G73190	71.48
	Eucgr.C02914.1.p	AT2G25810	75.11
	Eucgr.L03165.1.p	AT1G73190	68.06
	Eucgr.K00164.1.p	AT3G47440	62.55
	Eucgr.D02507.1.p	AT3G16240	53.81
Malus domestica	MDP0000308642	AT3G47440	69.85
	MDP0000828077	AT4G01470	75.89
	MDP0000375092	AT3G47440	64.92
	MDP0000762019	AT5G47450	79.76
	MDP0000614115	AT3G47440	64.32
	MDP0000244175	AT3G47440	53.94
	MDP0000726351	AT2G36830	53.62
	MDP0000917496	AT4G01470	84.19
	MDP0000278588	AT2G25810	76.31
	MDP0000917582	AT3G16240	82.59
	MDP0000178395	AT3G16240	82.19
	MDP0000312440	AT3G47440	50.22
	MDP0000595200	AT1G17810	74.81
	MDP0000307467	AT4G01470	75.4
	MDP0000271305	AT2G25810	76.31
	MDP0000561026	AT2G36830	81.39
	MDP0000133888	AT2G25810	71.5
	MDP0000141206	AT3G16240	82.19
	MDP0000460051	AT2G36830	81.03
	MDP0000868372	AT1G17810	74.81
Medicago truncatula	Medtr7g023350.1	AT4G01470	84.19
	Medtr4g063090.1	AT2G36830	80.24
	Medtr1g115405.1	AT4G01470	79.05
	Medtr2g101370.1	AT3G16240	82.33
	Medtr7g103030.1	AT2G36830	79.76
	Medtr8g013680.1	AT3G16240	81.27
	Medtr5g012810.1	AT5G47450	79.35
	Medtr1g006490.1	AT2G25810	79.18
	Medtr1g006590.1	AT2G25810	75.41
	Medtr6g069040.1	AT1G73190	74.34
	Medtr1g077540.1	AT1G73190	67.55
	Medtr2g060360.1	AT3G47440	61.69
	Medtr4g075590.1	AT3G26520	28.4
Glycine max	Glyma02g10520.1|PACid	AT4G01470	84.58
	Glyma18g52360.1|PACid	AT4G01470	83.79
	Glyma10g43680.1|PACid	AT4G01470	80.63
	Glyma03g34310.1|PACid	AT2G36830	82.94
	Glyma19g37000.1|PACid	AT2G36830	82.54
	Glyma13g40820.1|PACid	AT4G01470	79.45
	Glyma07g02060.3|PACid	AT3G16240	80.57
	Glyma08g21730.1|PACid	AT3G16240	80.57
	Glyma11g15200.1|PACid	AT4G01470	79.05
	Glyma15g02090.1|PACid	AT3G16240	80.08
	Glyma13g43250.1|PACid	AT3G16240	79.35
	Glyma11g03690.1|PACid	AT5G47450	78.14
	Glyma12g07120.1|PACid	AT2G36830	77.08
	Glyma01g41670.1|PACid	AT5G47450	76.92
	Glyma19g04450.1|PACid	AT3G16240	79.75
	Glyma06g08910.3|PACid	AT2G25810	76.73
	Glyma04g08831.1|PACid	AT2G25810	76.73
	Glyma16g33530.1|PACid	AT1G73190	71.7
	Glyma09g28930.1|PACid	AT1G73190	70.94
	Glyma10g31750.1|PACid	AT1G73190	69.06
	Glyma13g20940.1|PACid	AT2G36830	66.54
	Glyma20g35860.1|PACid	AT1G73190	67.17
	Glyma20g23111.1|PACid	AT4G01470	67.95
	Glyma09g35860.1|PACid	AT3G47440	63.87
	Glyma15g04630.1|PACid	AT4G01470	79.87
	Glyma12g01490.2|PACid	AT3G47440	52.6
	Glyma11g10361.1|PACid	AT1G17810	29.59
Populus trichocarpa	POPTR_0008s05050.1	AT4G01470	83.73
	POPTR_0010s21700.1	AT4G01470	83.33
	POPTR_0016s10780.1	AT2G36830	83.33
	POPTR_0006s12350.1	AT2G36830	83.33
	POPTR_0001s15700.1	AT5G47450	82.59
	POPTR_0001s18730.1	AT3G16240	83.2
	POPTR_0001s24200.1	AT4G01470	78.97
	POPTR_0003s04930.1	AT3G16240	83.61
	POPTR_0003s07550.1	AT5G47450	80.97
	POPTR_0009s03230.1	AT4G01470	77.38
	POPTR_0006s25620.1	AT2G25810	80.57
	POPTR_0018s14910.1	AT1G73190	72.62
	POPTR_0009s01070.1	AT2G36830	71.89
	POPTR_0004s22600.1	AT2G36830	70.4
	POPTR_0017s03540.1	AT1G17810	76.33
	POPTR_0001s00690.1	AT3G47440	63.49
	POPTR_0003s10800.1	AT3G47440	63.78
	POPTR_0009s13090.1	AT1G73190	28.7
Vitis vinifera	GSVIVT01016615001	AT4G01470	82.61
	GSVIVT01025038001	AT2G36830	77.87
	GSVIVT01024235001	AT1G17810	74.52
	GSVIVT01033677001	AT2G36830	70.63
	GSVIVT01004718001	AT5G47450	70.45
	GSVIVT01035640001	AT2G25810	68.27
	GSVIVT01018678001	AT3G47440	64.73
	GSVIVT01017042001	AT3G16240	62.74
	GSVIVT01018189001	AT3G16240	50.21
Solanum lycopersicum	Solyc06g075650.2.1	AT4G01470	80.88
	Solyc10g083880.1.1	AT2G36830	83.47
	Solyc06g060760.2.1	AT5G47450	83
	Solyc06g066560.1.1	AT3G16240	81.38
	Solyc12g044330.1.1	AT3G16240	81.27
	Solyc06g074820.2.1	AT2G36830	76.98
	Solyc06g072130.2.1	AT1G17810	71.76
	Solyc03g019820.2.1	AT1G17810	70.15
	Solyc08g066840.2.1	AT2G25810	75.51
	Solyc03g093230.2.1	AT3G47440	61.02
Chenopodium quinoa	AUR62041570-RA	AT4G01470	62
	AUR62019958-RA	AT5G47450	77.73
	AUR62007094-RA	AT4G17340	70.28
	AUR62026942-RA	AT4G01470	62.8
	AUR62009628-RA	AT4G01470	78.23
	AUR62001840-RA	AT4G01470	78.23
	AUR62015496-RA	AT3G47440	60.98
	AUR62041604-RA	AT1G73190	72.14
	AUR62043390-RA	AT2G25810	68.16
	AUR62022517-RA	AT4G01470	76.19
	AUR62009297-RA	AT2G25810	67.35
	AUR62035953-RA	AT4G01470	77.82
	AUR62040637-RA	AT1G73190	72.52
	AUR62041711-RA	AT2G25810	68.16
	AUR62022163-RA	AT3G16240	82.24
	AUR62002205-RA	AT3G47440	60.5
Spirodela polyrhiza	Spipo17G0045100	AT2G36830	73.02
	Spipo17G0039800	AT1G73190	66.16
	Spipo26G0001200	AT3G16240	79.68
	Spipo26G0001300	AT2G25810	68.15
	Spipo23G0025000	AT4G01470	78.66
	Spipo1G0083300	AT3G47440	56.86
	Spipo1G0083200	AT3G16240	57.83
	Spipo1G0083100	AT3G16240	76.8
	Spipo11G0033800	AT5G47450	70.37
Zostera marina	Zosma50g01000.1	AT2G36830	73.58
	Zosma127g00340.1	AT4G01470	73.71
	Zosma4g01350.1	AT1G73190	53.61
	Zosma470g00020.1	AT2G36830	70.16
	Zosma43g00730.1	AT2G36830	68.55
	Zosma31g01330.1	AT3G47440	48.96
	Zosma31g00130.1	AT3G26520	61.51
	Zosma24g00710.1	AT2G36830	63.71
Phoenix dactylifera	gnl|GNOMON|16263418292.p	AT5G47450	78.14
	gnl|GNOMON|2147909699.p	AT3G16240	52.56
	gnl|GNOMON|16971207156.p	AT2G25810	60.89
	gnl|GNOMON|10259276244.p	AT2G25810	68.42
	gnl|GNOMON|2147484225.p	AT2G36830	80.16
	gnl|GNOMON|7173319556.p	AT3G16240	77.2
	gnl|GNOMON|2216241682.p	AT1G73190	69.32
	gnl|GNOMON|3269478996.p	AT2G36830	80.48
	gnl|GNOMON|4558175524.p	AT1G73190	65.4
	gnl|GNOMON|2232451858.p	AT2G36830	74.9
	gnl|GNOMON|14176752308.p	AT2G36830	82.14
	gnl|GNOMON|2153059572.p	AT4G01470	80.95
	gnl|GNOMON|2147668195.p	AT4G01470	77.24
	gnl|GNOMON|2148098067.p	AT3G47440	54.36
	gnl|GNOMON|2148098083.p	AT3G16240	60.34
Triticum aestivum	Traes_3B_EE9156FFA.1	AT4G01470	76.68
	Traes_6AL_16FFD5197.2	AT5G47450	77.73
	Traes_6DL_3FDD299D1.1	AT5G47450	77.73
	Traes_2AL_43496C3C5.1	AT5G47450	76.11
	Traes_2BL_628A67981.1	AT5G47450	76.11
	Traes_4DL_A379ABAE9.1	AT3G26520	76.17
	Traes_7DL_AD746EA0B.2	AT3G16240	76.47
	Traes_7AL_CEA9B770B.2	AT3G16240	73.82
	Traes_3B_36247B3C8.1	AT2G25810	61.83
	Traes_2BL_6793BABC7.1	AT1G17810	56.08
	Traes_3B_4780C974B.1	AT2G25810	57.09
	Traes_4DL_BB4D6F40A.1	AT2G25810	58.62
	Traes_2AL_DAEED43DF.1	AT1G73190	54.9
	Traes_1AL_4F0745006.1	AT1G73190	63.98
	Traes_2DL_D6501DA49.1	AT5G47450	81.2
	Traes_4BL_DB01D1CC1.1	AT2G25810	54.68
	Traes_4AL_E5FEC54B3.1	AT2G36830	72.79
Hordeum vulgare	HORVU1Hr1G043890.2	AT1G73190	65.17
	HORVU2Hr1G097780.2	AT5G47450	75.3
	HORVU3Hr1G031620.5	AT2G25810	64.92
	HORVU3Hr1G031680.3	AT2G25810	57.09
	HORVU3Hr1G116790.2	AT4G01470	76.68
	HORVU4Hr1G079230.1	AT2G36830	74.6
	HORVU6Hr1G062980.1	AT5G47450	77.33
	HORVU7Hr1G081770.1	AT3G16240	72.98
	HORVU0Hr1G005250.3	AT1G17810	56.47
	HORVU0Hr1G032130.2	AT5G47450	77.33
Brachypodium distachyon	Bradi3g50690.1	AT5G47450	78.14
	Bradi2g62520.1	AT4G01470	76.28
	Bradi5g17690.1	AT5G47450	76.52
	Bradi1g75290.1	AT2G36830	74.6
	Bradi3g29780.1	AT1G73190	63.81
	Bradi2g07810.1	AT2G25810	61.42
	Bradi2g31800.2	AT2G25810	55.24
	Bradi5g16370.1	AT1G17810	55.17
	Bradi2g07830.1	AT2G25810	56.67
	Bradi5g17680.1	AT3G47440	51.45
Phyllostachys heterocycla	PH01000003G3730	AT2G25810	58.06
	PH01000023G0610	AT5G47450	77.33
	PH01000157G0460	AT2G36830	75.79
	PH01001074G0010	AT2G25810	61.36
	PH01001117G0550	AT4G01470	75.4
	PH01001207G0140	AT3G16240	71.27
	PH01001821G0300	AT2G25810	62.95
Zea mays	GRMZM2G056908_P01	AT5G47450	77.82
	GRMZM2G121275_P01	AT5G47450	78.54
	GRMZM2G027098_P01	AT5G47450	77.82
	GRMZM2G168439_P01	AT4G01470	75.2
	GRMZM2G125023_P01	AT5G47450	76.52
	GRMZM2G103983_P01	AT1G17810	62.88
	GRMZM2G305446_P01	AT1G73190	62.5
	GRMZM2G093090_P01	AT2G25810	60.4
	GRMZM2G039845_P01	AT1G17810	57.94
	GRMZM2G103945_P02	AT2G25810	55.82
	GRMZM2G108273_P01	AT2G25810	54.51
	GRMZM2G146627_P01	AT2G25810	59.32
	GRMZM2G037327_P01	AT4G01470	47.43
Sorghum bicolor	Sobic.001G505100.1.p	AT2G36830	78.57
	Sobic.004G295100.1.p	AT5G47450	79.03
	Sobic.006G170600.1.p	AT5G47450	76.92
	Sobic.003G445300.1.p	AT4G01470	72.59
	Sobic.010G146100.1.p	AT3G16240	74.6
	Sobic.001G208500.1.p	AT1G17810	62.73
	Sobic.003G007200.1.p	AT2G25810	60.32
	Sobic.009G085900.1.p	AT2G25810	57.49
	Sobic.006G155300.1.p	AT1G17810	58.2
	Sobic.003G006600.1.p	AT2G25810	58.47
	Sobic.001G535900.2.p	AT4G01470	45.31
	Sobic.006G170500.1.p	AT3G47440	52.66
	Sobic.007G124600.1.p	AT3G47440	33.2
Oryza sativa	LOC_Os03g05290.1	AT2G36830	79.76
	LOC_Os01g74450.1	AT4G01470	74.7
	LOC_Os02g44080.1	AT5G47450	78.14
	LOC_Os06g22960.1	AT3G16240	75.4
	LOC_Os10g35050.1	AT1G73190	64.26
	LOC_Os01g13120.1	AT2G25810	60.24
	LOC_Os05g14240.1	AT2G25810	57.03
	LOC_Os04g44570.1	AT1G17810	57.65
	LOC_Os01g13130.1	AT2G25810	55.7
	LOC_Os04g46490.1	AT3G47440	50.21
Amborella trichopoda	ERN10219	AT1G73190	65.65
	ERN00777	AT3G16240	73.6
	ERM98707	AT2G25810	67.74
	ERM98708	AT3G16240	80.17
	ERN00525	AT2G36830	85.66
Pinus taeda	1A_I5_VO_L_1_T_47551/64687|m.9082	AT2G36830	73.71
	5A_I16_VO_L_4_T_161920/214906|m.48686	AT3G16240	75.44
	6A_I21_VO_L_1_T_102716/217332|m.56817	AT2G36830	79.05
Pinus lambertiana	DCS_2kb/016196|m.252453	AT3G16240	36.24
	S_2kb_2/010617|m.615061	AT3G16240	72.73
	RF-V_3/polished_high/005054|m.5333	AT3G16240	35.19
	S/hiseq/c39062_g1_i1|m.24611	AT3G16240	73.58
	BRS/miseq/c24988_g1_i1|m.32195	AT2G36830	54.66
	V1_1kb_3/polished_high/000989|m.973	AT2G25810	68.42
	S_2kb/007466|m.668839	AT3G16240	74.49
	DCS1kb_2/007154|m.44888	AT3G16240	70.37
	E1_1kb/011839|m.282674	AT3G16240	69.55
	V1_1kb_1/023002|m.730498	AT3G16240	67.08
	E1_2kb/020900|m.420180	AT3G16240	63.37
	DCS_2kb/016235|m.252520	AT3G16240	57.5
	S_2kb_3/016038|m.653045	AT3G16240	71.68
	SDN/miseq/c31991_g2_i6|m.52475	AT2G25810	60.29
Picea abies	MA_175978g0010	AT2G36830	76.68
	MA_467865g0010	AT3G16240	75.3
	MA_46360g0010	AT2G36830	73.15
	MA_112061g0010	AT2G36830	68.27
	MA_394947g0010	AT2G25810	67.07
Azolla filiculoides	Azfi_s0187.g056724	AT4G01470	61.18
	Azfi_s0215.g058404	AT3G16240	49.41
	Azfi_s0368.g067009	AT4G01470	57.32
	Azfi_s0466.g072779	AT4G01470	30.43
	Azfi_s0587.g078546	AT3G16240	65.73
	Azfi_s0922.g092744	AT4G01470	43.72
Salvinia cucullata	Sacu_v1.1_s0059.g015135	AT2G36830	45.95
	Sacu_v1.1_s0074.g017239	AT4G01470	58.1
	Sacu_v1.1_s0184.g024967	AT4G01470	62.75
Selaginella moellendorffii	403379	AT3G16240	32.66
	87985	AT4G01470	48.42
	165030	AT2G36830	57.66
	165035	AT5G47450	60.76
	266713	AT3G16240	41.74
	76794	AT1G73190	29.39
Physcomitrella patens	Phpat.023G056900.1.p	AT4G01470	53.6
	Phpat.008G048200.1.p	AT4G01470	53.41
	Phpat.024G067400.1.p	AT4G01470	53.2
	Phpat.020G056300.1.p	AT4G01470	53.2
	Phpat.008G069900.1.p	AT5G47450	39.04
	Phpat.011G092900.1.p	AT3G16240	33.89
Sphagnum fallax	Sphfalx0029s0080.1.p	AT3G16240	51.25
	Sphfalx0094s0054.1.p	AT3G16240	53.2
	Sphfalx0010s0066.1.p	AT4G01470	54.47
	Sphfalx0007s0095.1.p	AT4G01470	51.82
Marchantia polymorpha	Mapoly0005s0188.1.p	AT2G36830	55.34
	Mapoly0005s0187.1.p	AT3G26520	55.87
	Mapoly0223s0005.1.p	AT3G16240	61.88
	Mapoly0223s0007.1.p	AT3G16240	59.83
	Mapoly0223s0004.1.p	AT3G16240	59.39
	Mapoly0223s0006.1.p	AT3G16240	57.21
	Mapoly0135s0055.1.p	AT3G16240	59.49
	Mapoly0135s0054.1.p	AT3G16240	56.45
	Mapoly0135s0056.1.p	AT3G16240	64.13
	Mapoly0135s0053.1.p	AT3G16240	59.27
	Mapoly0151s0013.1.p	AT5G47450	40.82
	Mapoly0004s0233.1.p	AT5G47450	29.36
	Mapoly0001s0424.1.p	AT3G16240	56.57
Mesotaenium endlicherianum	ME000013S00809	AT3G16240	35.345
	ME000025S04443	AT1G73190	42.972
Spirogloea muscicola	SM000055S18272	AT2G25810	32.342
	SM000117S25509	AT2G25810	32.342
	SM000200S05842	AT4G17340	45.93
	SM000318S12225	AT2G25810	32.342
	SM000354S13406	AT2G25810	32.342
Chara braunii	g19238.t1	AT1G17810	42.294
	g55164.t1	AT3G16240	43.096
	g8238.t1	AT3G16240	46.743
	GBG61162.1	AT1G17810	42.294
	GBG70937.1	AT3G16240	46.743
	GBG92319.1	AT3G16240	43.096
Klebsormidium flaccidum	GAQ80844.1	AT2G36830	42.42
	GAQ81006.1	AT5G47450	35.27
	GAQ81008.1	AT5G47450	38.61
	GAQ81723.1	AT5G47450	44.21
Volvox carteri	Vocar20006359m	AT3G26520	37.44

## Sheet: PIPs
Supplemental Dataset 2. The accession numbers of PIPs in 42 species used in the amino acid sequence similarity heatmap																Supplemental Dataset 1 . Gene Ontology (GO) analysis of DEGs in S6 vs S1. GO terms listed below were obtained using AgriGO with a P-value < 0.05 cutoff.																Supplemental Dataset 1 . Gene Ontology (GO) analysis of DEGs in S6 vs S1. GO terms listed below were obtained using AgriGO with a P-value < 0.05 cutoff.																Supplemental Dataset 1 . Gene Ontology (GO) analysis of DEGs in S6 vs S1. GO terms listed below were obtained using AgriGO with a P-value < 0.05 cutoff.
Arabidopsis thaliana	PIP1; 1	AT3G61430
	PIP1; 2	AT2G45960
	PIP1; 3	AT1G01620
	PIP1; 4	AT4G00430
	PIP1; 5	AT4G23400
	PIP2; 1	AT3G53420
	PIP2; 2	AT2G37170
	PIP2; 3	AT2G37180
	PIP2; 4	AT5G60660
	PIP2; 5	AT3G54820
	PIP2; 6	AT2G39010
	PIP2; 7	AT4G35100
	PIP2; 8	AT2G16850
Brassica rapa	Brara.E00537.1.p	AT2G45960	99.3
	Brara.C02314.1.p	AT2G45960	98.95
	Brara.D02777.1.p	AT2G45960	98.61
	Brara.C02912.1.p	AT4G00430	98.26
	Brara.K01853.1.p	AT4G00430	97.92
	Brara.I04233.1.p	AT2G45960	96.52
	Brara.I05637.1.p	AT4G00430	96.53
	Brara.J00034.1.p	AT4G00430	96.18
	Brara.D00105.1.p	AT2G45960	96.52
	Brara.C04679.1.p	AT4G00430	94.1
	Brara.G01645.1.p	AT3G54820	94.08
	Brara.C01991.1.p	AT2G39010	94.76
	Brara.E00788.1.p	AT2G37170	95.1
	Brara.I03737.1.p	AT3G54820	94.08
	Brara.A00318.1.p	AT4G35100	96.45
	Brara.E00787.1.p	AT2G37170	94.76
	Brara.C01862.1.p	AT2G37170	94.06
	Brara.I03632.1.p	AT3G53420	94.1
	Brara.C01861.1.p	AT2G37170	95.05
	Brara.H01161.1.p	AT4G35100	95.74
	Brara.J01419.1.p	AT5G60660	90.81
	Brara.B01019.1.p	AT5G60660	91.17
Gossypium raimondii	Gorai.007G100000.1	AT4G00430	89.93
	Gorai.003G158100.1	AT4G00430	88.93
	Gorai.004G212800.1	AT4G00430	88.58
	Gorai.010G198800.1	AT4G00430	87.54
	Gorai.006G181300.1	AT4G00430	86.06
	Gorai.011G283200.1	AT2G45960	87.15
	Gorai.002G198900.2	AT4G35100	89.32
	Gorai.011G283400.1	AT4G00430	87.5
	Gorai.007G378400.1	AT4G00430	86.06
	Gorai.011G283300.1	AT2G45960	86.81
	Gorai.002G002500.1	AT4G35100	88.26
	Gorai.005G254400.1	AT2G16850	88.89
	Gorai.006G166800.1	AT3G53420	85.42
	Gorai.002G248400.1	AT2G37170	83.92
	Gorai.009G418100.1	AT2G37170	83.92
	Gorai.013G019300.1	AT4G00430	84.78
	Gorai.011G098100.1	AT4G35100	84.64
	Gorai.003G141600.1	AT5G60660	81.66
	Gorai.009G107200.1	AT5G60660	81.53
	Gorai.011G239500.1	AT3G54820	80.84
	Gorai.004G001400.1	AT2G37170	80.99
	Gorai.004G229000.1	AT2G37170	81.4
	Gorai.007G191600.1	AT4G35100	80.9
	Gorai.011G253400.1	AT3G54820	82.26
	Gorai.002G192500.1	AT4G00430	29.93
	Gorai.008G033100.1	AT2G45960	28.67
	Gorai.008G033000.1	AT2G16850	30
Theobroma cacao	Thecc1EG005318t1	AT2G45960	89.9
	Thecc1EG016272t3	AT4G00430	88.89
	Thecc1EG021735t1	AT4G00430	86.41
	Thecc1EG006606t1	AT2G16850	91.04
	Thecc1EG042573t1	AT4G00430	86.85
	Thecc1EG022154t1	AT2G37170	83.92
	Thecc1EG000148t1	AT4G35100	83.21
	Thecc1EG042053t1	AT5G60660	82.23
	Thecc1EG046958t1	AT3G53420	81.25
	Thecc1EG006706t1	AT2G45960	31.91
	Thecc1EG006705t1	AT2G45960	30.3
	Thecc1EG006707t1	AT3G54820	27.4
Eucalyptus grandis	Eucgr.I01429.2.p	AT4G35100	92.55
	Eucgr.D01836.1.p	AT4G00430	87.89
	Eucgr.J00237.2.p	AT4G00430	87.15
	Eucgr.G03037.1.p	AT4G00430	87.46
	Eucgr.E00628.1.p	AT4G00430	86.85
	Eucgr.B02499.1.p	AT5G60660	84.1
	Eucgr.J00930.1.p	AT5G60660	81.98
	Eucgr.B02500.1.p	AT3G54820	80.57
	Eucgr.J01087.1.p	AT3G54820	81.75
	Eucgr.K03244.1.p	AT3G53420	81.03
	Eucgr.A01153.1.p	AT2G37170	80.28
	Eucgr.K02993.1.p	AT4G00430	76.04
	Eucgr.E03494.1.p	AT2G16850	71.13
	Eucgr.L02985.1.p	AT5G60660	86.44
	Eucgr.I01369.1.p	AT4G00430	29.49
Malus domestica	MDP0000689105	AT4G00430	76.12
	MDP0000146334	AT2G45960	87.14
	MDP0000479436	AT4G00430	86.16
	MDP0000163334	AT3G54820	27.02
	MDP0000124770	AT5G60660	78.92
	MDP0000171154	AT2G16850	32.12
	MDP0000142957	AT2G16850	46.63
	MDP0000228084	AT2G16850	32.12
Medicago truncatula	Medtr4g415300.1	AT4G00430	85.47
	Medtr5g010150.1	AT4G00430	86.36
	Medtr8g098375.1	AT4G00430	85.31
	Medtr5g082070.1	AT4G00430	86.16
	Medtr3g070210.1	AT4G00430	85.57
	Medtr3g118010.1	AT4G35100	88.65
	Medtr7g101190.1	AT3G53420	81.25
	Medtr4g059390.1	AT2G37170	79.65
	Medtr2g094270.1	AT5G60660	77.89
	Medtr1g095070.1	AT2G37170	87
	Medtr4g075570.1	AT3G53420	29.11
Glycine max	Glyma05g37730.1|PACid	AT4G00430	87.2
	Glyma08g01860.1|PACid	AT4G00430	86.55
	Glyma04g00450.2|PACid	AT4G35100	88.97
	Glyma11g35030.1|PACid	AT4G00430	85.81
	Glyma01g27970.2|PACid	AT2G45960	86.81
	Glyma12g29510.3|PACid	AT2G37170	79.6
	Glyma01g42950.2|PACid	AT1G01620	89.81
	Glyma11g02530.3|PACid	AT1G01620	89.35
	Glyma18g42630.2|PACid	AT1G01620	84.98
	Glyma03g14150.2|PACid	AT1G01620	86.38
	Glyma02g42220.2|PACid	AT4G00430	87.85
	Glyma14g06680.6|PACid	AT1G01620	86.92
	Glyma20g32005.1|PACid	AT2G37170	90.72
	Glyma10g35521.1|PACid	AT2G37170	90.21
	Glyma16g27148.1|PACid	AT2G37170	86.93
	Glyma02g08115.1|PACid	AT2G37170	86.43
	Glyma16g27136.1|PACid	AT2G37170	88.14
	Glyma06g00550.3|PACid	AT4G35100	88.44
	Glyma11g20593.1|PACid	AT2G37170	86.73
	Glyma12g08041.1|PACid	AT2G37170	85.71
	Glyma13g40100.4|PACid	AT4G35100	85.71
	Glyma03g33803.1|PACid	AT2G37170	83.92
	Glyma19g36535.1|PACid	AT2G37170	83.42
	Glyma14g24424.1|PACid	AT4G35100	63.32
	Glyma12g02640.1|PACid	AT2G37170	25.38
	Glyma12g02650.2|PACid	AT3G53420	30.81
Populus trichocarpa	POPTR_0008s06580.1	AT4G00430	88.15
	POPTR_0003s12870.1	AT4G00430	88.58
	POPTR_0004s18240.1	AT2G16850	91.76
	POPTR_0010s19930.1	AT4G00430	87.46
	POPTR_0006s09920.1	AT4G00430	85.37
	POPTR_0009s13890.1	AT4G35100	87.14
	POPTR_0006s13000.1	AT2G37170	83.16
	POPTR_0016s09090.1	AT2G37170	82.81
	POPTR_0006s12980.1	AT2G37170	82.11
	POPTR_0010s22950.1	AT3G54820	83.39
	POPTR_0009s01940.1	AT2G37170	83.1
	POPTR_0008s03950.1	AT3G53420	82.23
	POPTR_0016s12070.1	AT4G00430	80.84
	POPTR_0005s11110.1	AT2G16850	77.24
	POPTR_0005s11100.1	AT4G35100	68.21
	POPTR_0006s09910.1	AT4G00430	71.43
	POPTR_0004s17430.1	AT3G61430	30.87
	POPTR_0009s13070.1	AT3G61430	36.69
	POPTR_0009s13110.1	AT3G61430	30.9
	POPTR_0009s13100.1	AT2G16850	31.91
	POPTR_0009s13080.1	AT2G16850	35.15
Vitis vinifera	GSVIVT01032861001	AT4G00430	89.67
	GSVIVT01019743001	AT1G01620	87.5
	GSVIVT01024010001	AT4G35100	91.96
	GSVIVT01016276001	AT2G37170	88.44
	GSVIVT01025188001	AT2G37170	87.76
	GSVIVT01026942001	AT1G01620	89.53
	GSVIVT01026944001	AT1G01620	84.82
	GSVIVT01025681001	AT2G37170	71.86
	GSVIVT01024115001	AT4G35100	31.43
Solanum lycopersicum	Solyc01g094690.2.1	AT4G00430	87.5
	Solyc08g008050.2.1	AT4G00430	87.46
	Solyc12g056220.1.1	AT4G00430	87.37
	Solyc03g096290.2.1	AT4G00430	86.36
	Solyc08g081190.2.1	AT4G00430	87.59
	Solyc01g111660.2.1	AT4G35100	88.73
	Solyc10g055630.1.1	AT4G35100	86.27
	Solyc11g069430.1.1	AT2G37170	80.14
	Solyc06g011350.2.1	AT2G37170	81.63
	Solyc09g007760.2.1	AT3G53420	82.48
	Solyc10g084120.1.1	AT3G53420	80.35
	Solyc09g007770.2.1	AT3G53420	83.78
	Solyc02g083510.2.1	AT4G35100	81.71
	Solyc05g055990.2.1	AT3G53420	71.85
	Solyc10g054840.1.1	AT4G23400	29.43
	Solyc10g054800.1.1	AT4G00430	30.67
	Solyc10g054820.1.1	AT4G00430	30
	Solyc10g054810.1.1	AT4G00430	30.04
	Solyc10g054790.1.1	AT4G00430	27.09
Chenopodium quinoa	AUR62013024-RA	AT4G35100	87.19
	AUR62013107-RA	AT1G01620	31.94
	AUR62010036-RA	AT4G35100	87.19
	AUR62010112-RA	AT3G61430	32.28
	AUR62010692-RA	AT4G00430	74.92
	AUR62037664-RA	AT3G54820	78.31
	AUR62022576-RA	AT4G00430	91.64
	AUR62012222-RA	AT4G00430	87.46
	AUR62034183-RA	AT2G37170	57.45
	AUR62039641-RA	AT2G37170	81.66
	AUR62040449-RA	AT3G54820	80.57
	AUR62022854-RA	AT4G00430	87.8
	AUR62042003-RA	AT3G54820	80.57
	AUR62017190-RA	AT4G00430	78.32
	AUR62024977-RA	AT2G37170	80.28
	AUR62004367-RA	AT4G00430	90.59
Spirodela polyrhiza	Spipo22G0043600	AT4G00430	86.76
	Spipo27G0008900	AT4G35100	79.77
	Spipo17G0028500	AT4G35100	85.41
	Spipo16G0054600	AT2G37170	78.64
	Spipo23G0004200	AT4G00430	85.71
	Spipo1G0003200	AT3G54820	80.71
Zostera marina	Zosma129g00200.1	AT4G00430	86.36
	Zosma21g01120.1	AT2G16850	83.99
	Zosma49g00340.1	AT2G16850	60.08
	Zosma16g00380.1	AT4G00430	70.24
Phoenix dactylifera	gnl|GNOMON|4846531460.p	AT4G00430	88.11
	gnl|GNOMON|9846135940.p	AT3G53420	83.57
	gnl|GNOMON|7610573300.p	AT4G00430	88.11
	gnl|GNOMON|10451163380.p	AT3G53420	82.87
	gnl|GNOMON|2624609988.p	AT2G37170	82.93
	gnl|GNOMON|2624610020.p	AT2G37170	83.53
	gnl|GNOMON|3285208484.p	AT4G35100	72.34
	gnl|GNOMON|5815413044.p	AT4G35100	85.46
	gnl|GNOMON|2192625940.p	AT4G00430	86.36
	gnl|GNOMON|2421188628.p	AT4G35100	82.27
Triticum aestivum	Traes_2AL_534E2A595.1	AT4G00430	88.24
	Traes_2BL_AFF8E770F.1	AT4G00430	87.89
	Traes_6DL_368E5ECD5.1	AT4G00430	86.25
	Traes_5BL_1FA6A4AF4.1	AT4G00430	84.98
	Traes_2BS_40E324D13.1	AT3G54820	80.97
	Traes_6AL_23B31796F.4	AT3G53420	83.22
	Traes_6AL_A27064D17.1	AT4G00430	84.81
	Traes_2AL_66220D19D.1	AT3G53420	82.86
	Traes_2BL_D274D68D2.1	AT3G53420	82.23
	Traes_2AL_DD284DEA9.1	AT3G53420	82.14
	Traes_2AS_4C3C5E990.2	AT2G16850	81.05
	Traes_2BS_D8EC76A3B.2	AT2G16850	80.7
	Traes_6AL_00EDAC7DB.2	AT4G00430	84.85
	Traes_5DS_643ED07F6.1	AT2G37170	79.43
	Traes_5BL_8EF4BDC33.2	AT5G60660	72.95
	Traes_5DL_8410302DB.1	AT2G37170	70.37
	Traes_5BL_CC5BEE88D.1	AT2G37170	70.37
	Traes_4DL_FE55437A7.3	AT3G54820	70.8
	Traes_5DL_2DDA903A3.1	AT3G53420	73.36
	Traes_4AL_5BA6F70F8.1	AT4G35100	70.36
	Traes_5BL_5785D6C3F.1	AT3G53420	72.03
	Traes_4BL_CBEA6FC34.1	AT4G35100	74.44
	Traes_5DL_3ECDA56661.1	AT3G53420	72.97
	Traes_5BL_AFCE57505.1	AT3G53420	72.59
	Traes_6AS_D9FD6E723.1	AT3G54820	67.52
	Traes_6AL_D50E09BFC.1	AT4G23400	92.15
	Traes_2BL_C1D1054B1.3	AT3G53420	89.84
	Traes_6BL_742F10EF3.2	AT3G53420	87.63
	Traes_6DL_368664EA1.1	AT4G00430	81.82
	Traes_6DL_28AA9AE0E.1	AT3G53420	81.95
	Traes_2DL_8D783CC36.5	AT4G23400	91.52
	Traes_4DS_F5F7EE21A.1	AT2G45960	99.32
	Traes_6DL_A620357BE.1	AT4G00430	80.27
	Traes_5DL_59FAA9D82.1	AT5G60660	72.05
	Traes_4AL_4628E2B0C.6	AT4G35100	63.1
	Traes_6AL_A9FBD28C1.1	AT1G01620	91.8
	Traes_6BL_3DB248F4B.1	AT1G01620	91.23
Hordeum vulgare	HORVU2Hr1G010990.2	AT2G16850	79.18
	HORVU2Hr1G038740.1	AT3G54820	81.31
	HORVU2Hr1G089820.6	AT2G37170	70.93
	HORVU2Hr1G089940.1	AT2G37170	81.79
	HORVU2Hr1G096360.13	AT4G00430	78.89
	HORVU4Hr1G086900.1	AT3G54820	68.77
	HORVU5Hr1G027240.2	AT2G37170	78.37
	HORVU5Hr1G029550.4	AT2G37170	78.01
	HORVU5Hr1G055200.4	AT4G00430	84.64
	HORVU5Hr1G084230.1	AT2G16850	70.07
	HORVU5Hr1G125600.1	AT4G35100	69.64
	HORVU6Hr1G014300.1	AT3G54820	70.38
	HORVU6Hr1G064140.2	AT4G00430	85.26
	HORVU6Hr1G092970.3	AT4G00430	83.67
	HORVU6Hr1G092960.5	AT4G00430	84.3
	HORVU7Hr1G038940.1	AT4G35100	60.54
	HORVU0Hr1G011280.2	AT2G37170	77.71
	HORVU0Hr1G014490.1	AT3G53420	73.09
Brachypodium distachyon	Bradi5g18170.1	AT4G00430	87.89
	Bradi3g51387.1	AT4G00430	87.24
	Bradi3g56020.1	AT4G00430	84.83
	Bradi1g28760.1	AT3G53420	81.72
	Bradi3g49360.1	AT2G37170	81.66
	Bradi5g15970.1	AT2G37170	82.75
	Bradi1g28780.1	AT2G37170	78.62
	Bradi4g36601.1	AT3G54820	66.78
	Bradi4g36610.1	AT3G54820	64.69
	Bradi3g18460.1	AT3G53420	70.34
Phyllostachys heterocycla	PH01000000G6020	AT4G00430	87.93
	PH01000001G4670	AT3G53420	81.18
	PH01000272G0290	AT4G00430	87.24
	PH01000332G0830	AT4G35100	70.07
	PH01000450G0080	AT4G35100	81.56
	PH01000788G0340	AT4G00430	83.79
	PH01001060G0550	AT3G53420	82.23
	PH01002412G0140	AT3G53420	81.18
	PH01003141G0240	AT3G53420	82.01
	PH01031653G0010	AT2G45960	85.31
Zea mays	GRMZM2G392975_P01	AT4G00430	86.01
	GRMZM2G174807_P01	AT4G00430	86.51
	GRMZM2G081843_P01	AT4G00430	83.74
	GRMZM2G154628_P01	AT2G37170	82.7
	GRMZM2G014914_P01	AT2G37170	81.38
	GRMZM2G136032_P01	AT4G00430	79.58
	GRMZM2G081192_P01	AT2G37170	83.1
	GRMZM2G178693_P01	AT2G37170	82.69
	GRMZM2G092125_P01	AT2G37170	81.59
	GRMZM2G047368_P02	AT2G37170	82.61
	GRMZM2G018649_P01	AT2G37170	80.5
	GRMZM2G432926_P01	AT2G37170	71.07
Sorghum bicolor	Sobic.004G288700.1.p	AT4G00430	86.55
	Sobic.006G176700.1.p	AT4G00430	86.16
	Sobic.004G351200.1.p	AT4G00430	81.79
	Sobic.002G124700.1.p	AT2G37170	81.72
	Sobic.004G222000.1.p	AT3G53420	82.7
	Sobic.010G087900.1.p	AT4G00430	79.79
	Sobic.006G150100.1.p	AT2G37170	81.38
	Sobic.002G125300.1.p	AT2G37170	81.91
	Sobic.002G125700.1.p	AT2G37170	81.91
	Sobic.002G125200.1.p	AT2G37170	81.53
	Sobic.002G125000.1.p	AT2G37170	80.84
	Sobic.002G125500.1.p	AT2G37170	81.39
	Sobic.K007000.1.p	AT5G60660	75
	Sobic.002G281000.2.p	AT4G35100	69.07
Oryza sativa	LOC_Os04g47220.1	AT4G00430	88.24
	LOC_Os02g44630.1	AT4G00430	85.52
	LOC_Os02g57720.1	AT4G00430	83.04
	LOC_Os02g41860.2	AT2G37170	82.35
	LOC_Os07g26690.1	AT2G37170	82.91
	LOC_Os04g44060.1	AT2G37170	81.31
	LOC_Os07g26660.1	AT2G37170	81.05
	LOC_Os07g26630.1	AT2G37170	80.5
	LOC_Os09g36930.1	AT4G35100	69.64
	LOC_Os04g16450.1	AT2G16850	82.3
	LOC_Os03g64330.1	AT3G53420	64.87
	LOC_Os10g34000.1	AT2G37170	59.22
	LOC_Os07g26640.1	AT2G37170	59.29
Amborella trichopoda	ERN07680	AT2G37170	79.64
	ERN09726	AT4G00430	88.15
	ERN08352	AT3G54820	80.14
	ERN08486	AT4G35100	87.14
	ERM94996	AT4G00430	88.85
Pinus taeda	1A_all_VO_L_103164_T_10/32|m.4110	AT2G16850	77.78
	2A_I27_VO_L_557_T_173/445|m.23189	AT2G16850	78.83
	2A_I4_NT_comp43153_c0_seq47|m.25881	AT2G16850	79.93
	5A_I12_VO_L_2_T_4324/53062|m.42862	AT2G16850	69.06
	6A_I20_VO_L_1_T_22925/133533|m.55213	AT3G53420	70.51
	6A_I20_VO_L_1_T_22967/133533|m.55216	AT2G16850	71.1
	6A_I25_VO_L_5_T_38629/111482|m.60499	AT2G16850	80.73
	6A_I27_NT_comp36092_c1_seq2|m.61644	AT2G16850	78.01
	6A_I27_NT_comp36092_c1_seq20|m.61645	AT2G16850	75.89
	6A_I27_NT_comp36092_c1_seq5|m.61646	AT2G16850	81.32
	6A_all_VO_L_146752_T_13/14|m.54874	AT2G16850	76.39
Pinus lambertiana	V_1kb/003929|m.867595	AT2G16850	81.29
	DCS_1kb/012923|m.115994	AT4G00430	85.66
	S_2kb/015505|m.681108	AT4G35100	76.98
	DCS1kb_1/024764|m.32780	AT2G45960	32.89
	Wound/hiseq/c63140_g1_i1|m.27853	AT2G45960	80.35
	DCR/hiseq/c91743_g1_i2|m.61779	AT2G16850	80.95
	BRS/miseq/c30269_g1_i2|m.53064	AT3G53420	68.9
	V1_1kb_1/polished_high/001196|m.1317	AT2G16850	78.75
	V1_1kb_1/polished_high/002180|m.2235	AT2G16850	80.36
	P/miseq/c35712_g1_i2|m.53187	AT3G53420	71.99
	BRN/hiseq/c59732_g1_i1|m.24495	AT2G16850	78.21
	S_1kb/polished_high/001042|m.1031	AT2G16850	75.1
	V_1_3-6kb/013936|m.218844	AT2G37170	81.76
	V_1kb/020668|m.894037	AT4G35100	87.18
	E1_2kb_1/026631|m.317045	AT2G16850	84.24
	E1_2kb_1/024445|m.314550	AT4G35100	39.01
	DCS1kb_1/019492|m.25805	AT2G16850	76.71
	E1_2kb_2/015175|m.340978	AT2G37170	39.26
	V1_1kb_1/002722|m.700143	AT4G23400	44.85
	V1_1kb_1/025012|m.733510	AT1G01620	55.15
Picea abies	MA_3650g0010	AT4G00430	83.9
	MA_671655g0010	AT4G00430	81.34
	MA_11327g0010	AT2G16850	80.87
	MA_72253g0010	AT2G16850	80.22
	MA_72395g0010	AT2G16850	76.33
	MA_17793g0010	AT2G16850	76
	MA_68132g0010	AT2G16850	72.2
	MA_191627g0010	AT2G16850	74.36
	MA_9821440g0010	AT2G16850	71.85
	MA_41167g0020	AT2G16850	70.63
	MA_123344g0010	AT2G16850	70.11
	MA_10426681g0010	AT2G16850	84.44
	MA_10426909g0020	AT2G16850	72.09
	MA_10177437g0010	AT2G16850	63.33
	MA_629271g0010	AT2G16850	59.55
	MA_93945g0010	AT2G16850	75.4
Azolla filiculoides	Azfi_s0007.g011084	AT2G45960	78.69
	Azfi_s0020.g015473	AT2G16850	78.65
	Azfi_s0431.g069343	AT2G16850	77.39
	Azfi_s0509.g074699	AT3G53420	70.79
	Azfi_s0640.g080638	AT3G54820	33.61
	Azfi_s0773.g086310	AT1G01620	35.22
Salvinia cucullata	Sacu_v1.1_s0006.g002971	AT3G53420	75.09
	Sacu_v1.1_s0021.g008268	AT2G45960	74.74
	Sacu_v1.1_s0025.g009333	AT3G61430	30.42
	Sacu_v1.1_s0064.g015869	AT4G00430	78.12
Selaginella moellendorffii	270916	AT2G16850	76.6
	27726	AT2G37180	34.08
	98603	AT3G53420	65.31
	271415	AT2G45960	78.52
Physcomitrella patens	Phpat.003G124900.1.p	AT3G53420	80.28
	Phpat.008G028700.1.p	AT3G53420	79.23
	Phpat.003G014800.1.p	AT2G45960	74.48
	Phpat.004G113200.1.p	AT4G00430	76.22
	Phpat.013G062600.1.p	AT2G45960	76.22
	Phpat.004G001900.1.p	AT3G53420	79.85
	Phpat.012G078400.1.p	AT3G53420	73.72
	Phpat.012G078500.1.p	AT3G53420	73.72
	Phpat.018G007000.1.p	AT2G16850	68.81
	Phpat.010G081800.1.p	AT5G60660	30.92
Sphagnum fallax	Sphfalx0004s0330.1.p	AT4G00430	69.34
	Sphfalx0050s0008.1.p	AT4G35100	74.55
	Sphfalx0030s0085.1.p	AT2G16850	79.01
	Sphfalx0025s0062.1.p	AT3G53420	62.41
	Sphfalx0017s0038.1.p	AT2G16850	73.84
	Sphfalx0020s0071.1.p	AT2G16850	76.07
	Sphfalx0013s0275.1.p	AT4G35100	72.69
	Sphfalx0154s0043.1.p	AT2G37170	64.84
	Sphfalx0007s0077.1.p	AT2G45960	75.35
	Sphfalx0120s0029.1.p	AT2G37170	67.32
	Sphfalx0072s0012.1.p	AT2G45960	73.36
Marchantia polymorpha	Mapoly0114s0059.1.p	AT4G00430	64.15
	Mapoly0114s0060.1.p	AT4G00430	60.32
	Mapoly0041s0003.1.p	AT3G53420	78.82
	Mapoly0044s0028.1.p	AT2G16850	56.85
	Mapoly0044s0026.1.p	AT2G16850	47.09
	Mapoly0044s0027.1.p	AT4G00430	64.53
	Mapoly0044s0029.1.p	AT4G00430	64.15
	Mapoly0240s0003.1.p	AT4G00430	69.8
	Mapoly0240s0004.1.p	AT4G35100	64.57
	Mapoly0227s0001.1.p	AT1G01620	69.93
	Mapoly0201s0003.1.p	AT2G16850	65.89
	Mapoly0042s0022.1.p	AT2G45960	79.44
	Mapoly0107s0020.1.p	AT4G35100	61.26
	Mapoly0853s0001.1.p	AT4G00430	64.91
	Mapoly0309s0001.1.p	AT4G00430	59.81
	Mapoly0002s0018.1.p	AT1G01620	71.53
Mesotaenium endlicherianum	ME000052S08158	AT2G16850	31.159
	ME000894S10208	AT4G35100	37.891
Spirogloea muscicola	SM000007S20799	AT2G16850	59.346
	SM000021S06406	AT3G53420	58.889
	SM000037S13523	AT3G53420	57.778
	SM000050S17069	AT4G35100	53.448
	SM000298S10941	AT3G53420	53.455
Chara braunii	g19240.t1	AT2G37180	41.154
	g19242.t1	AT2G37180	42.007
	GBG61164.1	AT2G37180	41.154
	GBG61166.1	AT2G37180	42.007
Klebsormidium flaccidum	GAQ80027.1	AT2G39010	49.21
	GAQ80531.1	AT2G37170	35.69
	GAQ85890.1	AT4G35100	58.13
	GAQ90274.1	AT2G37170	39.75
	GAQ92437.1	AT2G37170	38.85
	GAQ93600.1	AT5G60660	40.24
Ostreococcus sp.	jgi|OstRCC809_2|16967|gw1.3.272.1	AT2G37170	31.64
	jgi|OstRCC809_2|94428|EuGene.1100010007	AT3G54820	27.69

## Sheet: NIPs
Supplemental Dataset 2. The accession numbers of NIPs in 42 species used in the amino acid sequence similarity heatmap																Supplemental Dataset 1 . Gene Ontology (GO) analysis of DEGs in S6 vs S1. GO terms listed below were obtained using AgriGO with a P-value < 0.05 cutoff.																Supplemental Dataset 1 . Gene Ontology (GO) analysis of DEGs in S6 vs S1. GO terms listed below were obtained using AgriGO with a P-value < 0.05 cutoff.																Supplemental Dataset 1 . Gene Ontology (GO) analysis of DEGs in S6 vs S1. GO terms listed below were obtained using AgriGO with a P-value < 0.05 cutoff.
Arabidopsis thaliana	NIP1; 1	AT4G19030
	NIP1; 2	AT4G18910
	NIP2; 1	AT2G34390
	NIP3; 1	AT1G31885
	NIP4; 1	AT5G37810
	NIP4; 2	AT5G37820
	NIP5; 1	AT4G10380
	NIP6; 1	AT1G80760
	NIP7; 1	AT3G06100
Brassica rapa	Brara.B02396.1.p	AT1G80760	95.42
	Brara.H00623.1.p	AT1G31885	85.4
	Brara.C02640.1.p	AT4G10380	92.13
	Brara.B02894.1.p	AT4G10380	93.11
	Brara.A01000.1.p	AT4G18910	89.6
	Brara.K01741.1.p	AT4G18910	89.63
	Brara.E01942.1.p	AT1G31885	77.78
	Brara.D01189.1.p	AT5G37810	87.32
	Brara.D00831.1.p	AT5G37810	82.39
	Brara.G03703.1.p	AT1G80760	81.37
	Brara.E01753.1.p	AT1G31885	71.65
	Brara.E03308.1.p	AT3G06100	87.74
	Brara.E00986.1.p	AT2G34390	79.24
	Brara.E00984.1.p	AT2G34390	88.75
Gossypium raimondii	Gorai.009G124500.1	AT1G80760	81.43
	Gorai.004G126900.1	AT4G10380	84.84
	Gorai.011G035800.1	AT4G18910	70.61
	Gorai.010G162400.1	AT4G18910	68.97
	Gorai.010G240400.1	AT4G18910	71.37
	Gorai.005G161900.1	AT5G37810	65.67
	Gorai.006G236300.1	AT3G06100	53.03
	Gorai.007G078800.1	AT5G37820	51.9
	Gorai.006G052300.1	AT3G06100	57.49
	Gorai.009G236600.1	AT4G19030	50.85
Theobroma cacao	Thecc1EG027412t1	AT1G80760	81.76
	Thecc1EG015559t1	AT4G10380	84.12
	Thecc1EG029622t2	AT4G18910	69.42
	Thecc1EG019213t1	AT5G37810	66.42
	Thecc1EG020531t1	AT3G06100	56.85
	Thecc1EG034898t1	AT4G18910	54.51
	Thecc1EG018558t1	AT5G37810	53.07
Eucalyptus grandis	Eucgr.D02548.1.p	AT4G10380	85.56
	Eucgr.J03103.1.p	AT1G80760	73.99
	Eucgr.L00814.1.p	AT4G18910	70.82
	Eucgr.E02836.1.p	AT4G18910	70.04
	Eucgr.D00421.1.p	AT4G18910	64.63
	Eucgr.D00422.1.p	AT4G18910	69.5
	Eucgr.F02826.1.p	AT5G37820	64
	Eucgr.E02327.1.p	AT4G18910	62.46
	Eucgr.D00423.1.p	AT4G18910	65.8
	Eucgr.E02616.1.p	AT4G18910	61.75
	Eucgr.E02325.1.p	AT4G18910	62.11
	Eucgr.G02188.1.p	AT5G37820	74.03
	Eucgr.E02324.1.p	AT4G18910	61.31
	Eucgr.E02326.1.p	AT4G18910	59.11
	Eucgr.H02230.1.p	AT4G18910	62.73
	Eucgr.H03586.1.p	AT3G06100	51.2
	Eucgr.E02838.1.p	AT4G18910	70.7
	Eucgr.J01345.1.p	AT5G37820	49.09
Malus domestica	MDP0000184581	AT3G06100	59.66
	MDP0000626382	AT4G18910	60.4
	MDP0000321776	AT4G10380	79.06
	MDP0000148633	AT3G06100	59.66
	MDP0000242977	AT4G10380	79.82
	MDP0000147325	AT5G37820	46.94
	MDP0000147323	AT5G37820	47.48
	MDP0000514128	AT1G80760	76.6
	MDP0000281609	AT4G18910	63.19
	MDP0000134283	AT4G10380	78.17
	MDP0000309427	AT4G18910	63.19
Medicago truncatula	Medtr2g104940.1	AT1G80760	77
	Medtr4g006730.1	AT1G80760	76.21
	Medtr1g097840.1	AT4G10380	71.63
	Medtr8g087720.1	AT4G18910	74.21
	Medtr2g017570.1	AT4G18910	71.09
	Medtr2g017610.1	AT4G18910	70.93
	Medtr8g087710.1	AT4G18910	71.08
	Medtr2g017590.1	AT4G18910	63.51
	Medtr2g017620.1	AT4G18910	68.8
	Medtr4g084880.1	AT5G37820	63.02
	Medtr2g017660.1	AT4G18910	61.6
	Medtr4g006630.1	AT1G80760	78.54
	Medtr5g079570.1	AT5G37820	59.23
	Medtr3g008920.1	AT5G37820	62.08
	Medtr7g010650.1	AT5G37820	49.12
	Medtr5g063930.1	AT5G37820	47.88
Glycine max	Glyma15g00620.1|PACid	AT1G80760	75.64
	Glyma08g23230.1|PACid	AT1G80760	75
	Glyma10g36560.1|PACid	AT4G10380	74.47
	Glyma08g12660.1|PACid	AT4G18910	74.32
	Glyma13g29690.1|PACid	AT4G18910	74.5
	Glyma05g29510.1|PACid	AT4G18910	74.3
	Glyma15g09370.1|PACid	AT4G18910	73.9
	Glyma05g29500.2|PACid	AT4G18910	67.99
	Glyma08g12650.1|PACid	AT4G18910	62.94
	Glyma02g41400.2|PACid	AT5G37820	61.74
	Glyma20g31040.1|PACid	AT4G10380	62.41
	Glyma14g07560.2|PACid	AT5G37820	61.22
	Glyma07g34150.1|PACid	AT5G37810	59.84
	Glyma02g15870.1|PACid	AT3G06100	54.4
	Glyma07g02760.2|PACid	AT1G80760	63.59
	Glyma10g03870.1|PACid	AT3G06100	57.33
	Glyma07g02800.1|PACid	AT1G80760	65.32
	Glyma07g03030.2|PACid	AT1G80760	69.33
	Glyma13g44681.1|PACid	AT1G80760	62.57
	Glyma14g35030.2|PACid	AT4G18910	50
	Glyma09g37280.1|PACid	AT5G37820	47.69
	Glyma18g49410.1|PACid	AT5G37820	47.22
Populus trichocarpa	POPTR_0001s14850.1	AT1G80760	80.91
	POPTR_0003s17930.1	AT1G80760	79.29
	POPTR_0001s45920.1	AT4G10380	84.42
	POPTR_0011s06770.1	AT4G18910	69.07
	POPTR_0004s06160.1	AT4G18910	69.58
	POPTR_0011s14990.1	AT4G10380	90.05
	POPTR_0017s03060.1	AT5G37820	65.48
	POPTR_0010s12330.1	AT5G37810	70.59
	POPTR_0008s20750.1	AT3G06100	52.12
	POPTR_0002s09740.1	AT4G18910	49.37
	POPTR_0017s11960.1	AT4G18910	46.38
Vitis vinifera	GSVIVT01019729001	AT4G10380	83.39
	GSVIVT01034224001	AT1G80760	73.24
	GSVIVT01021274001	AT4G18910	69.57
	GSVIVT01030857001	AT5G37810	66.43
	GSVIVT01017896001	AT3G06100	53.99
	GSVIVT01011407001	AT5G37820	48.95
	GSVIVT01004855001	AT4G18910	51.08
	GSVIVT01004850001	AT4G18910	50.54
	GSVIVT01035178001	AT4G18910	46.35
Solanum lycopersicum	Solyc08g013730.2.1	AT4G10380	82.67
	Solyc03g117050.2.1	AT1G80760	76.6
	Solyc02g091420.2.1	AT5G37820	70.72
	Solyc02g071920.2.1	AT4G18910	65.07
	Solyc03g005980.2.1	AT4G18910	64.63
	Solyc05g008080.1.1	AT5G37820	61.54
	Solyc06g073590.2.1	AT4G19030	60.74
	Solyc01g079890.2.1	AT3G06100	51.94
	Solyc03g013340.2.1	AT5G37820	45.38
	Solyc12g057050.1.1	AT1G31885	43.23
	Solyc02g071910.1.1	AT4G18910	37.65
Chenopodium quinoa	AUR62003217-RA	AT4G10380	77.9
	AUR62023189-RA	AT5G37820	50.7
	AUR62023187-RA	AT5G37820	59.19
	AUR62023234-RA	AT5G37820	71.74
	AUR62023236-RA	AT5G37820	49.65
	AUR62038055-RA	AT3G06100	51.59
	AUR62039803-RA	AT5G37820	47.93
	AUR62007405-RA	AT4G10380	61.25
	AUR62007404-RA	AT4G10380	66.67
	AUR62036418-RA	AT1G80760	74.7
	AUR62036437-RA	AT1G80760	72.44
	AUR62008039-RA	AT4G10380	77.54
	AUR62034418-RA	AT5G37820	47.98
	AUR62027328-RA	AT4G10380	67.92
	AUR62017080-RA	AT1G80760	72.76
	AUR62038181-RA	AT3G06100	51.38
Spirodela polyrhiza	Spipo3G0050200	AT3G06100	51.8
	Spipo5G0048900	AT4G10380	70.59
	Spipo5G0049000	AT4G10380	73.16
	Spipo18G0028600	AT5G37810	62.45
Zostera marina	Zosma7531g00010.1	AT2G34390	43.32
	Zosma2446g00010.1	AT4G10380	75.68
	Zosma22g01220.1	AT4G10380	72.52
	Zosma431g00060.1	AT4G18910	58.3
	Zosma26g01390.1	AT4G10380	74.31
	Zosma84g00450.1	AT4G18910	59.46
	Zosma231g00020.1	AT5G37820	59.13
	Zosma231g00030.1	AT5G37810	56.11
Phoenix dactylifera	gnl|GNOMON|8012180084.p	AT4G10380	78.93
	gnl|GNOMON|8012180052.p	AT4G10380	78.78
	gnl|GNOMON|9047124212.p	AT5G37810	62.68
	gnl|GNOMON|15021905188.p	AT5G37810	48.35
	gnl|GNOMON|10664025668.p	AT1G80760	59.21
	gnl|GNOMON|10664025636.p	AT1G80760	61.17
	gnl|GNOMON|2223945954.p	AT4G10380	77.98
	gnl|GNOMON|2219391602.p	AT4G18910	67.73
	gnl|GNOMON|8392811684.p	AT1G80760	59.22
	gnl|GNOMON|2147639523.p	AT5G37810	64.1
	gnl|GNOMON|16274952964.p	AT4G18910	67.6
	gnl|GNOMON|2148524195.p	AT4G18910	55.56
	gnl|GNOMON|2211540466.p	AT5G37810	51.74
Triticum aestivum	Traes_1BL_CC64CA41E.1	AT4G10380	73.84
	Traes_5BL_1C01FBFC1.1	AT4G18910	69.67
	Traes_7DS_A92314B8C.1	AT4G18910	65
	Traes_5DL_A8BAD0EE1.1	AT4G18910	65.17
	Traes_1AL_0912DED70.1	AT4G10380	75.86
	Traes_3B_9763B8798.1	AT4G18910	66.67
	Traes_3AS_B626A26D9.1	AT4G18910	67.23
	Traes_6AL_4956852E0.1	AT5G37820	45.08
	Traes_6DL_481276D28.1	AT5G37820	45.08
	Traes_7BS_721120525.1	AT5G37820	48.4
	Traes_7DS_695861FED.1	AT4G10380	51.65
	Traes_3B_12425CD41.1	AT5G37810	39.73
	Traes_7AS_8344D4F43.1	AT5G37820	49.41
Hordeum vulgare	HORVU1Hr1G047100.1	AT4G10380	74.19
	HORVU3Hr1G001320.2	AT5G37820	34.18
	HORVU3Hr1G014440.3	AT4G10380	69.79
	HORVU3Hr1G079560.5	AT4G10380	56.02
	HORVU5Hr1G085710.3	AT4G18910	69.26
	HORVU6Hr1G075850.2	AT5G37820	44.9
	HORVU7Hr1G038220.1	AT5G37820	49.1
	HORVU7Hr1G038270.1	AT5G37820	49.55
	HORVU7Hr1G043590.2	AT4G18910	59.79
	HORVU7Hr1G043600.1	AT4G18910	59.79
Brachypodium distachyon	Bradi3g30540.1	AT4G10380	73.85
	Bradi3g08930.1	AT4G18910	60.98
	Bradi2g32890.1	AT4G18910	69.51
	Bradi1g38160.1	AT4G18910	49.12
	Bradi3g59390.1	AT4G10380	44.66
	Bradi1g45200.1	AT4G10380	44.27
	Bradi3g17101.1	AT4G10380	44.87
	Bradi4g03330.2	AT4G10380	51.83
	Bradi3g10878.1	AT4G10380	46.98
	Bradi2g01095.1	AT5G37820	34.21
Phyllostachys heterocycla	PH01000065G1650	AT5G37820	48.4
	PH01000135G1100	AT4G10380	45.87
	PH01000253G1030	AT4G18910	66.15
	PH01000508G0290	AT4G10380	51.32
	PH01001509G0200	AT4G10380	76.64
	PH01001725G0380	AT4G18910	67.31
	PH01001769G0230	AT4G18910	69.8
	PH01002816G0020	AT4G18910	65.38
Zea mays	GRMZM2G176209_P01	AT4G10380	74.46
	GRMZM2G041980_P02	AT4G18910	66.53
	GRMZM2G126582_P01	AT4G18910	66.94
	GRMZM2G082184_P01	AT5G37810	48.25
	GRMZM2G081239_P01	AT5G37820	44.72
	GRMZM2G137108_P01	AT5G37820	44.9
	GRMZM2G028325_P01	AT5G37820	45.93
	GRMZM2G000471_P02	AT4G10380	46.79
	GRMZM2G358161_P01	AT4G10380	39.84
	GRMZM2G103214_P01	AT5G37820	34.36
Sorghum bicolor	Sobic.001G195800.1.p	AT4G10380	75.81
	Sobic.004G102200.1.p	AT4G18910	67.49
	Sobic.003G026400.1.p	AT4G18910	68.05
	Sobic.009G075900.1.p	AT4G18910	68.85
	Sobic.010G164100.1.p	AT4G18910	54.3
	Sobic.007G039600.1.p	AT4G10380	56.28
	Sobic.010G092600.1.p	AT5G37820	45.08
	Sobic.004G238100.1.p	AT5G37820	44.53
	Sobic.007G039500.1.p	AT4G10380	43.61
	Sobic.007G038500.1.p	AT4G10380	42.15
	Sobic.003G098100.1.p	AT5G37820	34.19
Oryza sativa	LOC_Os10g36924.1	AT4G10380	74.38
	LOC_Os02g13870.1	AT4G18910	61.32
	LOC_Os05g11560.1	AT4G18910	64.49
	LOC_Os01g10600.1	AT4G18910	63.95
	LOC_Os06g35930.1	AT4G18910	54.39
	LOC_Os08g05590.1	AT4G10380	55.61
	LOC_Os08g05600.1	AT4G10380	49.62
	LOC_Os06g12310.1	AT5G37820	49.32
	LOC_Os12g10280.1	AT4G10380	50.47
	LOC_Os02g51110.1	AT5G37820	41.75
	LOC_Os08g05580.1	AT4G10380	48.17
	LOC_Os01g02190.1	AT5G37820	37.11
Amborella trichopoda	ERN04346	AT5G37820	68.73
	ERM96179	AT4G10380	73.91
	ERN09366	AT4G18910	61.05
	ERN14623	AT4G18910	58.72
	ERM94473	AT5G37810	51.36
	ERN18638	AT1G80760	74.27
	ERN12889	AT3G06100	46.04
Pinus taeda	1A_I3_VO_L_1_T_117499/136734|m.7249	AT4G18910	55.92
	1A_I3_VO_L_1_T_117510/136734|m.7253	AT4G18910	57.14
	1A_I3_VO_L_1_T_117538/136734|m.7255	AT4G18910	53.85
	1A_I5_VO_L_36_T_343/435|m.9213	AT4G18910	56.68
	1A_I9_NT_comp28421_c0_seq3|m.11234	AT1G80760	63.49
	1A_all_VO_L_12646_T_11/18|m.2656	AT5G37810	51.09
	2A_I10_VO_L_327_T_130/266|m.18124	AT1G80760	56.67
	3A_I16_VO_L_136_T_151/188|m.31147	AT1G80760	49.79
	3A_I16_VO_L_1879_T_8/28|m.31611	AT4G18910	55.65
	3A_I18_NT_comp36520_c0_seq10|m.32283	AT4G18910	56.85
	3A_I18_NT_comp36520_c0_seq4|m.32285	AT4G18910	57.66
	3A_I18_VO_L_1103_T_174/279|m.33343	AT4G18910	55.65
	3A_I18_VO_L_1103_T_183/279|m.33346	AT4G18910	56.68
	3A_I18_VO_L_3575_T_36/36|m.33685	AT5G37820	46.55
	5A_I12_VO_L_890_T_57/99|m.43367	AT4G18910	51.82
	5A_I12_VO_L_890_T_61/99|m.43370	AT4G18910	53.25
	5A_I13_VO_L_6401_T_1/10|m.44599	AT4G18910	56.28
	5A_I7_VO_L_7925_T_15/34|m.51279	AT4G18910	56.28
	5A_I7_VO_L_7925_T_4/34|m.51288	AT4G18910	56.28
	5A_all_VO_L_2_T_374591/409051|m.40330	AT4G18910	54.66
	5A_all_VO_L_2_T_374595/409051|m.40333	AT4G18910	55.06
	5A_all_VO_L_2_T_374601/409051|m.40336	AT4G18910	51.19
	5A_all_VO_L_2_T_374620/409051|m.40338	AT4G18910	54.07
	5A_all_VO_L_8835_T_1/15|m.41579	AT1G80760	62.01
	6A_I27_VO_L_1_T_11820/52656|m.61802	AT5G37810	50.53
Pinus lambertiana	Wound/hiseq/c73343_g1_i7|m.63533	AT5G37820	47.93
	DCR/hiseq/c97563_g1_i4|m.79360	AT1G80760	60.76
	Neg_S1/c17856_g1_i1|m.88406	AT4G18910	52.89
	P/miseq/c28360_g1_i6|m.30317	AT5G37810	51.26
	SDN/miseq/c28752_g1_i1|m.36718	AT1G80760	65.69
	JASS/hiseq/c57573_g1_i3|m.37552	AT4G18910	54.25
	Wound/hiseq/c73343_g1_i9|m.63536	AT5G37820	43.79
	DCR/hiseq/c107687_g1_i5|m.129657	AT4G18910	55
	DCR/hiseq/c107687_g1_i9|m.129663	AT4G18910	56.05
	DCR/hiseq/c107687_g1_i13|m.129672	AT4G18910	54.47
	NACLR/hiseq/c69165_g2_i2|m.69284	AT5G37820	43.22
	Wound/hiseq/c73343_g1_i6|m.63531	AT5G37820	45.55
	NACLR/hiseq/c70722_g5_i1|m.77515	AT4G18910	55.41
	DCR/hiseq/c107687_g1_i6|m.129659	AT4G18910	57.08
	P/miseq/c28360_g1_i1|m.30300	AT4G18910	56.02
	P/miseq/c28360_g1_i5|m.30313	AT4G18910	57.5
Picea abies	MA_158586g0010	AT1G80760	59.87
	MA_60111g0010	AT1G80760	60.66
	MA_62314g0010	AT4G18910	54.92
	MA_10990g0010	AT4G18910	55.24
	MA_158806g0010	AT4G18910	55.6
	MA_9571426g0010	AT4G18910	53.82
	MA_93825g0010	AT4G18910	52.63
	MA_10426635g0010	AT5G37810	47.35
	MA_101877g0010	AT3G06100	50.23
	MA_10428302g0020	AT1G80760	43.21
	MA_10428302g0010	AT1G80760	39.39
Azolla filiculoides	Azfi_s0013.g013389	AT4G10380	64.11
	Azfi_s0023.g016483	AT4G19030	36.84
	Azfi_s0099.g044189	AT4G10380	67.66
	Azfi_s0417.g069025	AT1G31885	38.63
	Azfi_s0799.g087489	AT5G37810	28.01
	Azfi_s0923.g092825	AT1G31885	30.84
Salvinia cucullata	Sacu_v1.1_s0003.g001999	AT1G80760	51.02
	Sacu_v1.1_s0057.g014809	AT1G80760	55.05
Selaginella moellendorffii	439677	AT1G80760	50.21
	80238	AT1G80760	52.47
	105221	AT1G80760	58.85
	165578	AT1G80760	54.27
	14944	AT1G80760	57.14
	99369	AT4G10380	60.38
	173700	AT1G80760	66.28
	92918	AT5G37820	41.31
Physcomitrella patens	Phpat.015G050300.1.p	AT4G10380	61.87
	Phpat.004G053700.1.p	AT4G10380	51.61
	Phpat.012G036100.1.p	AT5G37820	53.65
	Phpat.013G080400.1.p	AT4G10380	53.48
	Phpat.002G141200.1.p	AT1G80760	48.39
Sphagnum fallax	Sphfalx0015s0092.1.p	AT4G18910	45.21
	Sphfalx0016s0221.1.p	AT5G37820	55.6
	Sphfalx0104s0022.1.p	AT1G80760	48.71
	Sphfalx0232s0028.1.p	AT5G37820	55.17
Marchantia polymorpha	Mapoly0008s0101.1.p	AT5G37810	56.22
Klebsormidium flaccidum	GAQ78837.1	AT4G18910	50
	GAQ82426.1	AT1G80760	45.4
Porphyra yezoensis	contig_885_g92	AT5G37810	32.43
	contig_2618_g512	AT5G37820	33.33
	contig_32840_g7959	AT3G06100	26.82
	contig_40721_g9329	AT4G18910	28.57

## Sheet: SIPs
Supplemental Dataset 2. The accession numbers of SIPs in 42 species used in the amino acid sequence similarity heatmap																Supplemental Dataset 1 . Gene Ontology (GO) analysis of DEGs in S6 vs S1. GO terms listed below were obtained using AgriGO with a P-value < 0.05 cutoff.																Supplemental Dataset 1 . Gene Ontology (GO) analysis of DEGs in S6 vs S1. GO terms listed below were obtained using AgriGO with a P-value < 0.05 cutoff.																Supplemental Dataset 1 . Gene Ontology (GO) analysis of DEGs in S6 vs S1. GO terms listed below were obtained using AgriGO with a P-value < 0.05 cutoff.
Arabidopsis thaliana	SIP1; 1	AT3G04090
	SIP1; 2	AT5G18290
	SIP2; 1	AT3G56950
Brassica rapa	Brara.G01717.1.p	AT3G56950	90.34
	Brara.D00320.1.p	AT3G56950	87.76
	Brara.J01734.1.p	AT5G18290	84.43
	Brara.E03466.1.p	AT3G04090	89.38
	Brara.A03782.1.p	AT3G04090	87.17
	Brara.I03921.1.p	AT3G56950	78.38
Gossypium raimondii	Gorai.009G445300.1	AT3G56950	60.92
	Gorai.007G268300.1	AT5G18290	54.36
	Gorai.013G191500.1	AT3G04090	55.22
	Gorai.012G017700.1	AT3G04090	44.93
	Gorai.011G214600.1	AT3G04090	44.49
	Gorai.009G226500.1	AT3G04090	43.48
Theobroma cacao	Thecc1EG024145t1	AT3G56950	63.64
	Thecc1EG026035t1	AT3G04090	63.76
	Thecc1EG045243t1	AT3G04090	50.66
Eucalyptus grandis	Eucgr.A02176.1.p	AT3G56950	59.24
	Eucgr.A02066.1.p	AT5G18290	54.47
Malus domestica	MDP0000246926	AT5G18290	48.54
	MDP0000563899	AT3G04090	46.26
	MDP0000177150	AT3G04090	47.18
	MDP0000281232	AT3G56950	62.45
	MDP0000282278	AT3G56950	53.24
	MDP0000119818	AT3G56950	62.45
	MDP0000927246	AT3G56950	64.29
	MDP0000768606	AT3G04090	48.26
	MDP0000346172	AT3G56950	56.35
	MDP0000905147	AT3G04090	48.26
Medicago truncatula	Medtr7g088310.1	AT3G56950	63.25
	Medtr6g033010.1	AT5G18290	52.63
	Medtr7g085070.1	AT5G18290	54.96
	Medtr4g049340.1	AT3G04090	47.23
Glycine max	Glyma19g30320.1|PACid	AT3G56950	60.5
	Glyma03g27340.1|PACid	AT3G56950	59.57
	Glyma19g28430.1|PACid	AT5G18290	57.03
	Glyma16g04800.1|PACid	AT5G18290	55.82
	Glyma02g07680.1|PACid	AT5G18290	53.82
	Glyma16g26720.1|PACid	AT5G18290	54.44
	Glyma06g46340.1|PACid	AT3G04090	43.04
	Glyma12g10430.1|PACid	AT3G04090	44.78
Populus trichocarpa	POPTR_0016s02560.1	AT3G56950	61.8
	POPTR_0006s02800.1	AT3G56950	55.88
	POPTR_0013s05030.1	AT3G04090	55.02
	POPTR_0019s04640.1	AT3G04090	59.79
	POPTR_0002s21410.1	AT5G18290	42.08
	POPTR_0014s15250.1	AT5G18290	40
Vitis vinifera	GSVIVT01025840001	AT3G56950	63.45
	GSVIVT01033371001	AT3G04090	64.49
Solanum lycopersicum	Solyc01g056720.2.1	AT3G56950	53.97
	Solyc10g078490.1.1	AT5G18290	54.32
	Solyc12g019690.1.1	AT5G18290	48.97
Chenopodium quinoa	AUR62028020-RA	AT5G18290	52.67
	AUR62020704-RA	AT5G18290	52.67
	AUR62018444-RA	AT3G56950	61.47
	AUR62020989-RA	AT3G56950	61.47
Spirodela polyrhiza	Spipo6G0054200	AT3G56950	56.65
	Spipo27G0002900	AT3G04090	50.88
	Spipo29G0007000	AT3G56950	42.55
	Spipo29G0007100	AT3G56950	40.77
Zostera marina	Zosma221g00210.1	AT3G04090	48.26
	Zosma132g00610.1	AT3G56950	31.48
	Zosma132g00640.1	AT3G56950	39.55
	Zosma29g00960.1	AT3G56950	44.64
	Zosma12g00280.1	AT3G04090	43.83
Phoenix dactylifera	gnl|GNOMON|14408488452.p	AT3G04090	55.46
	gnl|GNOMON|2227304594.p	AT3G56950	46.25
	gnl|GNOMON|2226190210.p	AT3G04090	51.97
	gnl|GNOMON|2147516449.p	AT3G56950	56.52
Triticum aestivum	Traes_4DS_C599894D3.1	AT5G18290	50.82
	Traes_4AL_77FE2C052.1	AT5G18290	50.82
	Traes_4AS_CD1F11B9C.1	AT3G56950	51.35
Hordeum vulgare	HORVU4Hr1G024470.2	AT3G04090	52.174
	HORVU4Hr1G052170.25	AT3G56950	49.793
Brachypodium distachyon	Bradi1g64001.1	AT3G56950	49.15
	Bradi4g26870.1	AT3G04090	53.3
Phyllostachys heterocycla	PH01000430G0050	AT3G56950	51.24
	PH01000897G0530	AT3G04090	50.64
Zea mays	GRMZM2G175038_P01	AT3G56950	50.65
	GRMZM2G060922_P01	AT3G04090	53.04
	GRMZM2G113470_P01	AT5G18290	46.72
	GRMZM2G065958_P01	AT3G04090	46.21
Sorghum bicolor	Sobic.001G389900.1.p	AT3G56950	50.84
	Sobic.009G131500.1.p	AT3G04090	53.91
	Sobic.005G091600.1.p	AT3G04090	47.84
Oryza sativa	LOC_Os03g20410.1	AT3G56950	50
	LOC_Os01g08660.1	AT5G18290	49.6
Amborella trichopoda	ERN01948	AT3G04090	51.91
	ERM94722	AT5G18290	50.83
	ERM98186	AT3G56950	47.03
Pinus taeda	1A_I5_NT_comp77608_c0_seq1|m.8698	AT3G56950	41.35
Pinus lambertiana	NACLR/hiseq/c75057_g1_i1|m.85347	AT3G04090	51.98
Picea abies	MA_78511g0010	AT3G04090	52.19
	MA_938669g0010	AT3G56950	41.35
Azolla filiculoides	Azfi_s0073.g037145	AT5G18290	38.08
	Azfi_s0113.g045984	AT3G04090	38.5
	Azfi_s0193.g057150	AT3G56950	30.24
Salvinia cucullata	Sacu_v1.1_s0002.g000903	AT3G04090	36.51
	Sacu_v1.1_s0044.g012989	AT3G04090	30.71
	Sacu_v1.1_s0205.g025708	AT3G04090	32.75
Selaginella moellendorffii	115406	AT3G04090	46.26
Physcomitrella patens	Phpat.021G034200.1.p	AT3G04090	47.16
	Phpat.018G046400.1.p	AT3G04090	45.41
Sphagnum fallax	Sphfalx0003s0183.1.p	AT3G04090	45.85
	Sphfalx0053s0103.1.p	AT3G04090	46.05
Marchantia polymorpha	Mapoly0059s0003.1.p	AT3G04090	41.97
	Mapoly0059s0002.1.p	AT3G04090	39.57
	Mapoly0119s0015.1.p	AT3G04090	47.62
Spirogloea muscicola	SM000074S21683	AT5G18290	38.71
	SM000093S24434	AT5G18290	39.592
	SM000136S00169	AT5G18290	40.693
Chara braunii	g38878.t1	AT3G04090	32.314
	GBG84595.1	AT3G04090	32.314
Klebsormidium flaccidum	GAQ80564.1	AT5G18290	37.24
Volvox carteri	Vocar20009001m	AT5G18290	26.27
